# Supplementary material for: Taurocholic acid induces intrahepatic cholangiocyte cell proliferation via activating NRAS and YAP1
Source: PLoS One. 2026 Feb 4;21(2):e0339210. doi: 10.1371/journal.pone.0339210 (PMC12871985; doi:10.1371/journal.pone.0339210)
Supplement: S1 File — Genes UP-regulated in Biliary atresia Cholangiocyte Organoids generated from Transplant Liver (BACO-Tx) compared to BACO generated from livers at Diagnosis (BACO-Dx) – GSE186444. (XLSX) [file pone.0339210.s007.xlsx]

## Sheet: UP in BACO Transplant
Genes UP-regulated in Biliary atresia Cholangiocyte Organoids generated from Transplant Liver (BACO-Tx) compared to BACO generated from livers at Diagnosis (BACO-Dx)
GSE186444
GeneID	padj	pvalue	lfcSE	stat	log2FoldChange	baseMean	Symbol	Description
5099	0.0157	0.00103	1.5022	3.28122	4.92891	936.16	PCDH7	protocadherin 7
101927503	0.000458	5.94e-06	1.0469	4.52847	4.74099	205.07	LINC02688	long intergenic non-protein coding RNA 2688
92304	0.0222	0.00176	1.4741	3.1287	4.6119	205.27	SCGB3A1	secretoglobin family 3A member 1
112268317	1.52e-05	7.54e-08	0.8531	5.3779	4.58787	87.82	LOC112268317	extensin-like
64344	0.000105	8.7e-07	0.8515	4.9189	4.18848	45.92	HIF3A	hypoxia inducible factor 3 subunit alpha
2289	2.85e-06	9.13e-09	0.6949	5.7462	3.99299	4121.1	FKBP5	FKBP prolyl isomerase 5
7136	NA	NA	1.2461	3.10014	3.86313	469.94	TNNI2	troponin I2, fast skeletal type
107984500	0.00184	4.57e-05	0.8901	4.07675	3.62888	108.11	LOC107984500	uncharacterized LOC107984500
79625	8.41e-08	1.07e-10	0.5577	6.45734	3.60136	214.1	NDNF	neuron derived neurotrophic factor
185	0.0241	0.00199	1.1632	3.09122	3.59558	253.24	AGTR1	angiotensin II receptor type 1
55510	0.0357	0.00368	1.2112	2.90394	3.51735	54.7	DDX43	DEAD-box helicase 43
653067	0.042	0.00468	1.233	2.8284	3.48729	44.8	XAGE1B	X antigen family member 1B
653220	0.0419	0.00466	1.2321	2.82977	3.48668	43.98	XAGE1A	X antigen family member 1A
2538	0.102	0.0193	1.4782	2.34064	3.45986	499.29	G6PC1	glucose-6-phosphatase catalytic subunit 1
6337	0.00166	3.93e-05	0.8392	4.11134	3.45004	2743.4	SCNN1A	sodium channel epithelial 1 subunit alpha
5004	NA	NA	1.7465	1.94908	3.40414	79.15	ORM1	orosomucoid 1
1373	NA	NA	1.4341	2.32709	3.33727	265.4	CPS1	carbamoyl-phosphate synthase 1
56134	0.0387	0.00413	1.1356	2.86816	3.25709	33.67	PCDHAC2	protocadherin alpha subfamily C, 2
54490	NA	NA	1.56	2.07425	3.23586	94.5	UGT2B28	UDP glucuronosyltransferase family 2 member B28
55714	0.00105	2.03e-05	0.7553	4.26122	3.21835	204.96	TENM3	teneurin transmembrane protein 3
112268088	0.00554	0.000222	0.8697	3.69258	3.21143	161.77	LOC112268088	uncharacterized LOC112268088
56135	0.0705	0.0106	1.2497	2.5552	3.19317	21.57	PCDHAC1	protocadherin alpha subfamily C, 1
100130889	0.00396	0.000133	0.8343	3.82006	3.18696	229.09	PSORS1C3	psoriasis susceptibility 1 candidate 3
2125	0.0659	0.00954	1.2276	2.59208	3.18216	251.84	EVPL	envoplakin
114	0.121	0.0254	1.4004	2.23524	3.13014	44.75	ADCY8	adenylate cyclase 8
3131	0.0231	0.00187	0.9756	3.11052	3.03472	57.59	HLF	HLF transcription factor, PAR bZIP family member
3291	0.00104	2.01e-05	0.7086	4.26345	3.02102	506.44	HSD11B2	hydroxysteroid 11-beta dehydrogenase 2
7780	0.0153	0.000981	0.9093	3.29595	2.99696	26.61	SLC30A2	solute carrier family 30 member 2
158434	0.00577	0.000238	0.8129	3.67497	2.98742	16.22	LOC158434	uncharacterized LOC158434
90019	NA	NA	0.867	3.44269	2.98479	1585.06	SYT8	synaptotagmin 8
116255	0.00866	0.00043	0.8098	3.52115	2.85137	53.86	MOGAT1	monoacylglycerol O-acyltransferase 1
105377267	NA	NA	1.4512	1.96235	2.84773	429.39	LOC105377267	uncharacterized LOC105377267
4588	0.0767	0.0123	1.1295	2.5037	2.82793	16857.3	MUC6	mucin 6, oligomeric mucus/gel-forming
85407	7e-05	5.07e-07	0.5567	5.02365	2.79681	1352.8	NKD1	NKD inhibitor of WNT signaling pathway 1
5801	NA	NA	1.3519	2.04419	2.76355	272.92	PTPRR	protein tyrosine phosphatase receptor type R
57194	0.0038	0.000127	0.7109	3.83255	2.72469	152.56	ATP10A	ATPase phospholipid transporting 10A (putative)
155006	0.00759	0.000356	0.7516	3.57091	2.68399	190.65	TMEM213	transmembrane protein 213
10720	NA	NA	1.4844	1.79679	2.66714	2162.05	UGT2B11	UDP glucuronosyltransferase family 2 member B11
493812	0.006	0.000253	0.7214	3.65968	2.64019	59.3	HCG11	HLA complex group 11
25890	0.000356	4.08e-06	0.5724	4.60722	2.63724	135.68	ABI3BP	ABI family member 3 binding protein
1755	0.00497	0.000186	0.7036	3.73733	2.62948	306.8	DMBT1	deleted in malignant brain tumors 1
7022	0.0801	0.0132	1.033	2.47873	2.56064	30.2	TFAP2C	transcription factor AP-2 gamma
116496	0.00265	7.32e-05	0.641	3.96572	2.54199	108.06	NIBAN1	niban apoptosis regulator 1
4703	0.00458	0.000166	0.6733	3.76653	2.53601	2490.47	NEB	nebulin
653140	0.101	0.0188	1.0775	2.34992	2.53209	15.17	FAM228A	family with sequence similarity 228 member A
7364	0.0249	0.00211	0.8209	3.07436	2.52367	954.75	UGT2B7	UDP glucuronosyltransferase family 2 member B7
440712	0.00533	0.000207	0.6689	3.71017	2.48184	74.63	RHEX	regulator of hemoglobinization and erythroid cell expansion
116154	0.00514	0.000195	0.6643	3.72574	2.47518	72.59	PHACTR3	phosphatase and actin regulator 3
26047	0.000508	7.18e-06	0.5505	4.48819	2.47063	400.27	CNTNAP2	contactin associated protein 2
114784	0.129	0.0282	1.1254	2.19401	2.46913	20.53	CSMD2	CUB and Sushi multiple domains 2
1571	0.272	0.0958	1.4811	1.6654	2.4666	289.92	CYP2E1	cytochrome P450 family 2 subfamily E member 1
359	0.0232	0.00188	0.793	3.10871	2.46507	49.81	AQP2	aquaporin 2
151473	0.00202	5.22e-05	0.5966	4.0457	2.41383	44.92	SLC16A14	solute carrier family 16 member 14
5625	0.0334	0.00328	0.8196	2.94032	2.40975	78.94	PRODH	proline dehydrogenase 1
5187	6.45e-05	4.63e-07	0.4745	5.04116	2.39227	1024.35	PER1	period circadian regulator 1
394263	0.318	0.124	1.5426	1.53779	2.37217	74.8	MUC21	mucin 21, cell surface associated
729	0.0913	0.0161	0.9776	2.40588	2.35195	90.11	C6	complement C6
2564	0.166	0.0421	1.1449	2.03294	2.32746	325.69	GABRE	gamma-aminobutyric acid type A receptor subunit epsilon
653513	0.0188	0.00137	0.7216	3.19995	2.30908	16.08	LOC653513	phosphodiesterase 4D interacting protein-like
5596	0.0298	0.00274	0.7514	2.99503	2.25039	481.31	MAPK4	mitogen-activated protein kinase 4
3851	0.15	0.0356	1.0617	2.10096	2.23064	46.95	KRT4	keratin 4
6783	0.0548	0.00712	0.8217	2.69108	2.21135	111.55	SULT1E1	sulfotransferase family 1E member 1
102724788	0.0498	0.00614	0.8048	2.74035	2.20539	97.12	LOC102724788	replaced by ID 5625
115207	0.0496	0.00606	0.802	2.74452	2.20102	262.22	KCTD12	potassium channel tetramerization domain containing 12
9844	0.198	0.0571	1.1566	1.90233	2.20027	21.34	ELMO1	engulfment and cell motility 1
100616396	0.00635	0.000273	0.6012	3.63924	2.18791	32.17	MIR4712	microRNA 4712
400986	NA	NA	0.8366	2.59078	2.16741	351.27	ANKRD36C	ankyrin repeat domain 36C
7145	0.033	0.00321	0.7348	2.94698	2.16535	970.56	TNS1	tensin 1
5587	0.0194	0.00145	0.6743	3.1849	2.14769	60.84	PRKD1	protein kinase D1
57484	0.0444	0.00511	0.7625	2.79992	2.13484	15.55	RNF150	ring finger protein 150
2104	0.036	0.00374	0.7352	2.89955	2.13189	151.36	ESRRG	estrogen related receptor gamma
8854	0.0232	0.00189	0.6797	3.10755	2.11222	468.11	ALDH1A2	aldehyde dehydrogenase 1 family member A2
51816	0.567	0.338	2.203	0.958329	2.11121	472.12	ADA2	adenosine deaminase 2
79875	0.000641	9.97e-06	0.4744	4.41775	2.09586	814	THSD4	thrombospondin type 1 domain containing 4
325	0.267	0.0932	1.2477	1.67898	2.09492	2227.21	APCS	amyloid P component, serum
221481	NA	0.0281	0.9496	2.19541	2.08472	8.59	ARMC12	armadillo repeat containing 12
2831	0.183	0.0491	1.0527	1.96759	2.07125	36.2	NPBWR1	neuropeptides B and W receptor 1
92691	0.0458	0.00537	0.7366	2.7841	2.05074	265.72	TMEM169	transmembrane protein 169
105372442	0.137	0.0307	0.9446	2.16098	2.04136	406.8	LOC105372442	uncharacterized LOC105372442
254827	0.0029	8.52e-05	0.5188	3.9294	2.0385	305.04	NAALADL2	N-acetylated alpha-linked acidic dipeptidase like 2
105372767	0.0963	0.0175	0.8558	2.37609	2.03353	41.82	LOC105372767	uncharacterized LOC105372767
107986583	0.035	0.00353	0.6961	2.91709	2.03058	24.08	LOC107986583	uncharacterized LOC107986583
342897	NA	NA	1.6082	1.26068	2.02747	84.33	NCCRP1	NCCRP1, F-box associated domain containing
1116	0.0679	0.01	0.7865	2.57592	2.02594	30.91	CHI3L1	chitinase 3 like 1
91607	0.0519	0.00656	0.741	2.71821	2.01411	90.33	SLFN11	schlafen family member 11
79937	NA	NA	0.9199	2.18867	2.01335	77.68	CNTNAP3	contactin associated protein family member 3
134466	0.00353	0.000114	0.5207	3.85916	2.00949	60.58	ZNF300P1	zinc finger protein 300 pseudogene 1
387646	0.108	0.0211	0.87	2.3054	2.00572	56.82	LRRC37A6P	leucine rich repeat containing 37 member A6, pseudogene
81704	0.195	0.0553	1.0449	1.91633	2.00246	62.5	DOCK8	dedicator of cytokinesis 8
723809	0.223	0.0689	1.098	1.81881	1.99705	74.97	LHFPL3-AS2	LHFPL3 antisense RNA 2
7227	0.181	0.0486	1.0125	1.97212	1.99683	135.54	TRPS1	transcriptional repressor GATA binding 1
283174	0.0787	0.0128	0.7996	2.49018	1.99126	58.14	MIR4697HG	replaced by ID 22997
8710	NA	NA	1.5485	1.28273	1.98633	698.95	SERPINB7	serpin family B member 7
486	0.202	0.0588	1.0473	1.89005	1.97953	75.39	FXYD2	FXYD domain containing ion transport regulator 2
100533789	0.0466	0.00551	0.7106	2.77569	1.97242	20.89	LRRC37A8P	leucine rich repeat containing 37 member A8, pseudogene
4923	0.366	0.157	1.391	1.41359	1.96625	122.07	NTSR1	neurotensin receptor 1
100533181	0.205	0.0603	1.0415	1.87862	1.9565	72.58	FXYD6-FXYD2	FXYD6-FXYD2 readthrough
100289279	0.219	0.0671	1.064	1.83108	1.94831	22.57	CNTNAP3C	contactin associated protein family member 3C
290	0.337	0.137	1.3089	1.4881	1.94774	7963.86	ANPEP	alanyl aminopeptidase, membrane
9194	0.00277	7.88e-05	0.4924	3.94788	1.94383	250.21	SLC16A7	solute carrier family 16 member 7
4502	0.0611	0.00848	0.7353	2.63245	1.93552	1133.52	MT2A	metallothionein 2A
150759	NA	NA	0.9164	2.11197	1.93547	368.48	LINC00342	long intergenic non-protein coding RNA 342
79623	0.419	0.198	1.4978	1.2875	1.92837	326.01	GALNT14	polypeptide N-acetylgalactosaminyltransferase 14
25924	0.0445	0.00513	0.6795	2.79896	1.90195	20.33	MYRIP	myosin VIIA and Rab interacting protein
50617	0.0739	0.0115	0.7517	2.52807	1.9004	38.49	ATP6V0A4	ATPase H+ transporting V0 subunit a4
4488	0.000697	1.13e-05	0.4323	4.3904	1.89818	162.2	MSX2	msh homeobox 2
105369529	NA	0.0215	0.825	2.29827	1.89609	11.43	LOC105369529	uncharacterized LOC105369529
4648	0.404	0.185	1.4313	1.32421	1.89531	538.91	MYO7B	myosin VIIB
220963	NA	NA	1.0911	1.73095	1.88871	89.29	SLC16A9	solute carrier family 16 member 9
10349	NA	NA	0.8371	2.25542	1.88806	45.61	ABCA10	ATP binding cassette subfamily A member 10
92126	6.84e-08	8.04e-11	0.2892	6.49986	1.87984	450.91	DSEL	dermatan sulfate epimerase like
8736	0.161	0.04	0.9104	2.05378	1.86968	626.03	MYOM1	myomesin 1
51087	0.189	0.052	0.951	1.94323	1.84809	77.37	YBX2	Y-box binding protein 2
6699	NA	NA	1.4136	1.30574	1.84585	289.12	SPRR1B	small proline rich protein 1B
2043	0.138	0.0312	0.8546	2.15437	1.84116	140.74	EPHA4	EPH receptor A4
5997	0.0232	0.00188	0.591	3.10859	1.83705	799.48	RGS2	regulator of G protein signaling 2
643827	0.12	0.0251	0.8199	2.24034	1.83687	55.99	CNTNAP3P2	CNTNAP3 pseudogene 2
115072896	0.104	0.0198	0.7868	2.33003	1.83338	870.73	SLCO1B3-SLCO1B7	SLCO1B3-SLCO1B7 readthrough
28234	0.105	0.0202	0.7871	2.32194	1.82761	1172.25	SLCO1B3	solute carrier organic anion transporter family member 1B3
4837	0.154	0.0376	0.8776	2.07946	1.82489	292.94	NNMT	nicotinamide N-methyltransferase
29842	0.0528	0.00678	0.672	2.70745	1.81937	1144.85	TFCP2L1	transcription factor CP2 like 1
114804	0.103	0.0195	0.7778	2.33579	1.81682	629.69	RNF157	ring finger protein 157
11077	0.0097	0.000508	0.519	3.47649	1.8044	28.21	HSF2BP	heat shock transcription factor 2 binding protein
57678	0.0744	0.0116	0.7147	2.52318	1.80323	412.79	GPAM	glycerol-3-phosphate acyltransferase, mitochondrial
3887	0.472	0.244	1.5448	1.16492	1.79952	93.92	KRT81	keratin 81
105372857	0.0612	0.0085	0.6833	2.63152	1.798	79.66	LOC105372857	uncharacterized LOC105372857
54739	0.355	0.149	1.2352	1.44232	1.78149	36.1	XAF1	XIAP associated factor 1
257194	0.185	0.0504	0.9093	1.95669	1.77919	99.31	NEGR1	neuronal growth regulator 1
5473	NA	NA	1.5446	1.14731	1.77212	3387.93	PPBP	pro-platelet basic protein
5053	0.438	0.214	1.4266	1.24174	1.77143	2085.45	PAH	phenylalanine hydroxylase
5650	0.313	0.121	1.1423	1.54994	1.77048	8859.26	KLK7	kallikrein related peptidase 7
728577	0.164	0.0411	0.8668	2.04203	1.77007	68.48	CNTNAP3B	contactin associated protein family member 3B
105377265	0.0636	0.00905	0.6767	2.61021	1.76627	24.45	LOC105377265	uncharacterized LOC105377265
112267876	0.486	0.257	1.5569	1.13386	1.76526	1060.31	LOC112267876
5460	0.0919	0.0163	0.7324	2.40238	1.75958	204.24	POU5F1	POU class 5 homeobox 1
5653	0.296	0.11	1.0936	1.60025	1.75001	4097.74	KLK6	kallikrein related peptidase 6
57569	NA	0.0185	0.7311	2.35501	1.72169	12.21	ARHGAP20	Rho GTPase activating protein 20
26575	0.131	0.0288	0.7864	2.18628	1.71922	25.78	RGS17	regulator of G protein signaling 17
1084	NA	NA	1.372	1.24704	1.71092	30.31	CEACAM3	CEA cell adhesion molecule 3
103344718	0.502	0.272	1.5525	1.09889	1.70601	1660.34	HOTS
90665	0.544	0.313	1.6891	1.00842	1.70332	17.69	TBL1Y	transducin beta like 1 Y-linked
563	0.0348	0.00349	0.5792	2.92085	1.69171	1566.57	AZGP1	alpha-2-glycoprotein 1, zinc-binding
348751	0.0683	0.0101	0.6543	2.57366	1.68398	37.16	FTCDNL1	formiminotransferase cyclodeaminase N-terminal like
162282	0.219	0.0673	0.9193	1.82984	1.68215	34.78	ANKFN1	ankyrin repeat and fibronectin type III domain containing 1
114795	0.00879	0.00044	0.4776	3.5148	1.67884	114.99	TMEM132B	transmembrane protein 132B
100507218	0.118	0.0244	0.7415	2.25004	1.6683	78.14	RNF157-AS1	RNF157 antisense RNA 1
94122	0.178	0.0472	0.8391	1.98465	1.66533	152.68	SYTL5	synaptotagmin like 5
107985544	0.0111	0.000617	0.4857	3.42397	1.66318	101.85	LOC107985544	uncharacterized LOC107985544
151258	0.17	0.0437	0.822	2.01658	1.65766	98.34	SLC38A11	solute carrier family 38 member 11
5268	NA	NA	1.0631	1.55838	1.65664	833.25	SERPINB5	serpin family B member 5
1401	0.429	0.207	1.3117	1.26225	1.65567	45.98	CRP	C-reactive protein
50940	0.00109	2.16e-05	0.3894	4.2473	1.65378	147.47	PDE11A	phosphodiesterase 11A
2157	0.00191	4.82e-05	0.4028	4.06435	1.6373	35.28	F8	coagulation factor VIII
150696	0.32	0.125	1.065	1.53426	1.63392	1461.43	PROM2	prominin 2
105375213	0.0131	0.000795	0.4866	3.35468	1.63223	29.35	LOC105375213
59271	0.00352	0.000112	0.4224	3.86222	1.63127	575.58	EVA1C	eva-1 homolog C
5579	NA	NA	0.9783	1.63929	1.60376	53.02	PRKCB	protein kinase C beta
1908	0.256	0.0861	0.9334	1.71611	1.60184	99.96	EDN3	endothelin 3
284904	0.144	0.0336	0.7517	2.12527	1.5975	130.07	SEC14L4	SEC14 like lipid binding 4
105376748	0.0467	0.00554	0.5747	2.77388	1.59406	18.09	NEMP2-DT	NEMP2 divergent transcript
201456	0.0704	0.0106	0.6218	2.55653	1.5896	29.71	FBXO15	F-box protein 15
642280	NA	0.0192	0.6783	2.34111	1.58792	11.96	ZNF876P	zinc finger protein 876, pseudogene
781	0.339	0.139	1.0687	1.48099	1.5828	33.82	CACNA2D1	calcium voltage-gated channel auxiliary subunit alpha2delta 1
110806273	0.211	0.0634	0.848	1.85645	1.57434	17.18	SLC5A4-AS1	SLC5A4 antisense RNA 1
196385	NA	0.0242	0.698	2.25374	1.57318	12.17	DNAH10	dynein axonemal heavy chain 10
9420	0.0723	0.011	0.617	2.54255	1.56873	91.4	CYP7B1	cytochrome P450 family 7 subfamily B member 1
7348	0.388	0.173	1.1503	1.36188	1.56655	1919.68	UPK1B	uroplakin 1B
10439	NA	NA	1.0426	1.50161	1.56554	48.31	OLFM1	olfactomedin 1
27445	3.95e-05	2.45e-07	0.3025	5.16131	1.5612	461.33	PCLO	piccolo presynaptic cytomatrix protein
140733	0.00145	3.27e-05	0.3752	4.1535	1.55845	164.78	MACROD2	mono-ADP ribosylhydrolase 2
255743	0.0357	0.00368	0.5356	2.90475	1.55573	3466.64	NPNT	nephronectin
79799	0.0316	0.00298	0.5208	2.96978	1.5468	2025.43	UGT2A3	UDP glucuronosyltransferase family 2 member A3
388559	0.0769	0.0123	0.618	2.50206	1.54622	108.35	ZNF888	zinc finger protein 888
4674	0.175	0.0458	0.7707	1.99765	1.53956	39.89	NAP1L2	nucleosome assembly protein 1 like 2
53832	0.207	0.061	0.8207	1.87346	1.53749	134.32	IL20RA	interleukin 20 receptor subunit alpha
283461	NA	0.000577	0.4456	3.44199	1.53362	10.5	C12orf40	chromosome 12 open reading frame 40
5753	0.255	0.0856	0.891	1.71925	1.53186	231.92	PTK6	protein tyrosine kinase 6
154661	0.0255	0.00217	0.4941	3.06533	1.51447	64.13	RUNDC3B	RUN domain containing 3B
7052	0.365	0.157	1.0686	1.41614	1.51333	16221.9	TGM2	transglutaminase 2
100861540	NA	NA	1.5176	0.996907	1.51286	1076.41	CYP3A7-CYP3A51P	CYP3A7-CYP3A51P readthrough
1831	0.037	0.00389	0.5236	2.88673	1.51161	1306.64	TSC22D3	TSC22 domain family member 3
6095	0.00227	6.09e-05	0.3759	4.00912	1.50709	454.1	RORA	RAR related orphan receptor A
363	0.167	0.0426	0.74	2.02749	1.50028	35.06	AQP6	aquaporin 6
105379282	0.17	0.0437	0.7399	2.01739	1.49271	95.38	LOC105379282
158326	0.343	0.141	1.0107	1.47102	1.4867	28.98	FREM1	FRAS1 related extracellular matrix 1
102724852	0.573	0.343	1.569	0.94748	1.48656	4375.98	LOC102724852	replaced by ID 100033819
2259	NA	NA	0.8011	1.84745	1.48005	30.78	FGF14	fibroblast growth factor 14
338428	0.0758	0.012	0.5883	2.51226	1.47807	20.57	SNORD109A	small nucleolar RNA, C/D box 109A
1551	NA	NA	1.5198	0.969918	1.47404	1386.31	CYP3A7	cytochrome P450 family 3 subfamily A member 7
2254	0.0283	0.00256	0.4883	3.01619	1.47269	63.2	FGF9	fibroblast growth factor 9
54492	0.129	0.0282	0.6699	2.19475	1.47034	254.76	NEURL1B	neuralized E3 ubiquitin protein ligase 1B
723961	0.487	0.258	1.2977	1.13071	1.46732	313.78	INS-IGF2	INS-IGF2 readthrough
4772	0.404	0.186	1.1066	1.32333	1.46442	30.02	NFATC1	nuclear factor of activated T cells 1
3481	0.49	0.261	1.3012	1.12423	1.46287	343.07	IGF2	insulin like growth factor 2
4493	0.148	0.0352	0.6889	2.10568	1.4507	591.68	MT1E	metallothionein 1E
2535	0.25	0.0826	0.8345	1.73558	1.44839	15.98	FZD2	frizzled class receptor 2
5270	0.136	0.0303	0.6642	2.16599	1.43862	170.37	SERPINE2	serpin family E member 2
80274	0.409	0.189	1.0917	1.31224	1.43259	60.2	SCUBE1	signal peptide, CUB domain and EGF like domain containing 1
283120	0.592	0.365	1.5795	0.906685	1.43208	3782.25	H19	H19 imprinted maternally expressed transcript
9087	NA	0.405	1.7183	0.832154	1.42985	12.47	TMSB4Y	thymosin beta 4 Y-linked
7837	0.285	0.103	0.873	1.63122	1.4241	1595.3	PXDN	peroxidasin
9971	0.23	0.0724	0.7904	1.79641	1.41995	105.76	NR1H4	nuclear receptor subfamily 1 group H member 4
7166	NA	0.014	0.5775	2.45666	1.41882	11.1	TPH1	tryptophan hydroxylase 1
401024	NA	NA	0.8463	1.67108	1.41423	47.21	FSIP2	fibrous sheath interacting protein 2
55553	0.0329	0.00319	0.4796	2.94882	1.4142	247.35	SOX6	SRY-box transcription factor 6
948	NA	NA	1.1711	1.1988	1.40386	32.84	CD36	CD36 molecule
107987366	NA	0.0112	0.552	2.53709	1.4004	12.5	LOC107987366	uncharacterized LOC107987366
79611	0.425	0.203	1.0969	1.27213	1.39545	136.78	ACSS3	acyl-CoA synthetase short chain family member 3
282890	0.0189	0.00138	0.4357	3.19777	1.3933	66.6	ZNF311	zinc finger protein 311
55638	0.00071	1.16e-05	0.3176	4.38405	1.39244	208.73	SYBU	syntabulin
51176	0.26	0.0882	0.8161	1.70502	1.39154	33.5	LEF1	lymphoid enhancer binding factor 1
115330	0.234	0.0744	0.7787	1.78403	1.38927	19.26	GPR146	G protein-coupled receptor 146
342926	0.441	0.217	1.1243	1.23469	1.38815	13.38	ZNF677	zinc finger protein 677
79820	NA	NA	0.9916	1.39837	1.38668	23.81	CATSPERB	cation channel sperm associated auxiliary subunit beta
675	0.111	0.0222	0.6038	2.28653	1.38063	339.06	BRCA2	BRCA2 DNA repair associated
30816	0.111	0.022	0.6022	2.29091	1.37953	17.9	ERVW-1	endogenous retrovirus group W member 1, envelope
85444	0.0617	0.00864	0.5232	2.62588	1.3739	270.69	LRRCC1	leucine rich repeat and coiled-coil centrosomal protein 1
102724859	0.0875	0.0151	0.565	2.42969	1.37284	20.26	LOC102724859	uncharacterized LOC102724859
105373020	0.0536	0.00692	0.5059	2.70059	1.36611	15.28	LOC105373020	uncharacterized LOC105373020
440952	0.0313	0.00295	0.4594	2.97302	1.36589	16.07	EIF1B-AS1	EIF1B antisense RNA 1
2273	0.342	0.141	0.9267	1.47365	1.36568	22.41	FHL1	four and a half LIM domains 1
10320	0.189	0.052	0.7021	1.94325	1.36441	15.43	IKZF1	IKAROS family zinc finger 1
101927400	0.0627	0.00884	0.5203	2.61812	1.36228	38.39	LINC02966	long intergenic non-protein coding RNA 2966
84832	0.0553	0.00723	0.5071	2.68594	1.36195	87.23	ANKRD36BP1	ankyrin repeat domain 36B pseudogene 1
160428	0.157	0.0384	0.6574	2.07065	1.36135	172.44	ALDH1L2	aldehyde dehydrogenase 1 family member L2
8497	0.384	0.17	0.9929	1.37104	1.36134	112.13	PPFIA4	PTPRF interacting protein alpha 4
8120	NA	0.00927	0.5229	2.6021	1.36061	10.01	AP3B2	adaptor related protein complex 3 subunit beta 2
128434	0.058	0.00777	0.5108	2.66192	1.35981	3129.97	VSTM2L	V-set and transmembrane domain containing 2 like
105371777	0.238	0.0764	0.7673	1.77173	1.35944	17.57	LOC105371777	uncharacterized LOC105371777
84898	0.126	0.0272	0.6151	2.20922	1.35883	755.41	PLXDC2	plexin domain containing 2
9122	0.102	0.0191	0.5782	2.34292	1.3547	156.05	SLC16A4	solute carrier family 16 member 4
23650	0.0629	0.00893	0.5175	2.61475	1.35322	773.9	TRIM29	tripartite motif containing 29
654346	NA	NA	1.5571	0.868374	1.35211	188.24	LGALS9C	galectin 9C
114880	0.0187	0.00136	0.4221	3.20254	1.35167	172.03	OSBPL6	oxysterol binding protein like 6
105379613	0.326	0.13	0.8913	1.51597	1.35123	16.93	LOC105379613	uncharacterized LOC105379613
687	0.00288	8.41e-05	0.3435	3.93236	1.35081	403.04	KLF9	KLF transcription factor 9
2013	0.0417	0.00462	0.4766	2.83207	1.34964	976.85	EMP2	epithelial membrane protein 2
114134	2.5e-05	1.42e-07	0.2564	5.26268	1.34937	244.22	SLC2A13	solute carrier family 2 member 13
105379054	0.394	0.178	1.0008	1.34801	1.34908	29.42	VCAN-AS1	VCAN antisense RNA 1
57082	0.0914	0.0162	0.5608	2.40541	1.349	817.58	KNL1	kinetochore scaffold 1
728464	0.29	0.107	0.834	1.61411	1.34618	26.99	METTL24	methyltransferase like 24
64218	0.432	0.21	1.0725	1.25353	1.34437	26.04	SEMA4A	semaphorin 4A
641364	0.0996	0.0185	0.5697	2.35627	1.34236	55.13	SLC7A11-AS1	SLC7A11 antisense RNA 1
259266	0.185	0.0502	0.6819	1.95806	1.33523	878.19	ASPM	assembly factor for spindle microtubules
57007	0.362	0.154	0.9366	1.42436	1.33399	18.82	ACKR3	atypical chemokine receptor 3
107985072	0.0708	0.0107	0.522	2.55235	1.33226	235.27	LOC107985072	uncharacterized LOC107985072
139886	0.0587	0.0079	0.4991	2.65626	1.32587	99.68	SPIN4	spindlin family member 4
135228	0.214	0.0645	0.7154	1.84889	1.3227	535.99	CD109	CD109 molecule
105369250	0.184	0.0495	0.6727	1.96388	1.32104	31.76	LOC105369250	uncharacterized LOC105369250
105379752	NA	0.0332	0.6198	2.12989	1.32017	11.2	LOC105379752
79541	0.279	0.0998	0.8008	1.64559	1.31786	36.93	OR2A4	olfactory receptor family 2 subfamily A member 4
399669	NA	0.0693	0.7241	1.81678	1.31562	11.99	ZNF321P	zinc finger protein 321, pseudogene
79915	0.119	0.0249	0.5867	2.24249	1.3156	200.35	ATAD5	ATPase family AAA domain containing 5
7404	0.794	0.622	2.6601	0.492381	1.30979	296.16	UTY	ubiquitously transcribed tetratricopeptide repeat containing, Y-linked
5462	NA	0.0557	0.6837	1.91323	1.308	8.79	POU5F1B	POU class 5 homeobox 1B
105369764	0.237	0.076	0.7362	1.77456	1.30651	56.59	LOC105369764	uncharacterized LOC105369764
55083	0.114	0.0232	0.5752	2.27055	1.30598	192.04	KIF26B	kinesin family member 26B
374383	0.13	0.0285	0.5949	2.19012	1.30285	733.16	NCR3LG1	natural killer cell cytotoxicity receptor 3 ligand 1
2202	0.368	0.159	0.923	1.4086	1.30017	508.53	EFEMP1	EGF containing fibulin extracellular matrix protein 1
105373490	0.408	0.189	0.9893	1.31359	1.29951	33.48	LOC105373490	uncharacterized LOC105373490
107984836	0.0178	0.00126	0.4017	3.22519	1.29547	32.28	KCTD13-DT	KCTD13 divergent transcript
286151	0.337	0.137	0.8688	1.48883	1.29355	20	FBXO43	F-box protein 43
23086	0.000728	1.24e-05	0.296	4.36996	1.29351	385.63	EXPH5	exophilin 5
402415	0.0651	0.00933	0.4964	2.59967	1.29057	41.33	XKRX	XK related X-linked
22871	0.367	0.158	0.9141	1.41097	1.28981	29.55	NLGN1	neuroligin 1
401233	0.0297	0.00273	0.4304	2.99682	1.28977	236.19	HTATSF1P2	HIV-1 Tat specific factor 1 pseudogene 2
102723729	0.136	0.0303	0.5952	2.16624	1.28938	15.8	GPAT4-AS1	GPAT4 and GINS4 antisense RNA 1
84620	0.119	0.0247	0.5741	2.24581	1.28925	506.83	ST6GAL2	ST6 beta-galactoside alpha-2,6-sialyltransferase 2
316	0.576	0.347	1.3691	0.940564	1.28774	1797.93	AOX1	aldehyde oxidase 1
101927263	NA	0.0539	0.6677	1.92785	1.28728	12.5	LOC101927263	uncharacterized LOC101927263
200373	0.126	0.0271	0.5821	2.21065	1.28691	116.51	CFAP221	cilia and flagella associated protein 221
22997	0.19	0.0528	0.6643	1.93678	1.28662	59.64	IGSF9B	immunoglobulin superfamily member 9B
23025	0.228	0.0712	0.7123	1.80398	1.285	262.83	UNC13A	unc-13 homolog A
6446	0.000963	1.81e-05	0.2996	4.28756	1.28476	3404.55	SGK1	serum/glucocorticoid regulated kinase 1
347902	NA	NA	1.2576	1.02121	1.28429	62.61	AMIGO2	adhesion molecule with Ig like domain 2
146857	0.18	0.0479	0.6472	1.97786	1.28002	1338.6	SLFN13	schlafen family member 13
9154	0.567	0.337	1.3335	0.959636	1.27968	22.13	SLC28A1	solute carrier family 28 member 1
414761	NA	0.113	0.8075	1.58369	1.27887	7.85	HCG15	HLA complex group 15
5789	0.42	0.199	0.9938	1.28394	1.27594	28.01	PTPRD	protein tyrosine phosphatase receptor type D
5346	NA	0.0609	0.6807	1.87432	1.27587	11.53	PLIN1	perilipin 1
112268022	0.156	0.0383	0.6151	2.07147	1.27417	48.52	LOC112268022	uncharacterized LOC112268022
443	0.275	0.0973	0.7667	1.65816	1.27136	14.42	ASPA	aspartoacylase
8522	0.357	0.151	0.8856	1.43518	1.27095	98.77	GAS7	growth arrest specific 7
107985917	0.00303	9.1e-05	0.3246	3.91343	1.27025	46.17	LOC107985917
101927318	0.0996	0.0185	0.5367	2.35631	1.26453	174.62	AQP5-AS1	AQP5 and AQP2 antisense RNA 2
105379393	NA	0.0113	0.4982	2.53222	1.26145	10.8	KAT6A-AS1	KAT6A antisense RNA 1
92737	0.375	0.164	0.9047	1.39309	1.26033	345.71	DNER	delta/notch like EGF repeat containing
107984224	0.103	0.0196	0.54	2.33363	1.26006	17.53	LOC107984224
9928	0.196	0.056	0.6589	1.9114	1.25941	422.45	KIF14	kinesin family member 14
57520	0.412	0.192	0.9641	1.3051	1.25823	60.69	HECW2	HECT, C2 and WW domain containing E3 ubiquitin protein ligase 2
10913	0.128	0.028	0.5714	2.19746	1.25561	417.97	EDAR	ectodysplasin A receptor
100506394	0.349	0.145	0.8612	1.45672	1.25457	33.49	GAS6-DT	GAS6 divergent transcript
107986431	0.349	0.145	0.8604	1.45757	1.25416	23.72	LOC107986431
3242	0.338	0.138	0.8435	1.48484	1.2524	25.97	HPD	4-hydroxyphenylpyruvate dioxygenase
6299	0.556	0.325	1.272	0.983469	1.25099	354.06	SALL1	spalt like transcription factor 1
7365	0.519	0.287	1.1728	1.06427	1.24822	476.89	UGT2B10	UDP glucuronosyltransferase family 2 member B10
283455	0.0701	0.0105	0.4876	2.55876	1.2476	85.74	KSR2	kinase suppressor of ras 2
56261	0.0414	0.00456	0.4391	2.8363	1.24532	518.26	GPCPD1	glycerophosphocholine phosphodiesterase 1
196872	0.105	0.0203	0.5336	2.32059	1.2383	23.89	LINC00638	long intergenic non-protein coding RNA 638
115560	0.0382	0.00405	0.43	2.87453	1.23594	56.42	ZNF501	zinc finger protein 501
23224	0.00595	0.000249	0.3372	3.66374	1.23535	4360.49	SYNE2	spectrin repeat containing nuclear envelope protein 2
337	NA	NA	1.8652	0.662293	1.23531	917.94	APOA4	apolipoprotein A4
645367	NA	NA	1.2881	0.953788	1.2286	38.29	GGT8P	gamma-glutamyltransferase 8 pseudogene
362	0.216	0.0654	0.6665	1.84281	1.22827	4871.22	AQP5	aquaporin 5
642559	NA	0.0994	0.7452	1.64786	1.22799	11.07	POU5F1P3	POU class 5 homeobox 1 pseudogene 3
9729	0.321	0.127	0.8039	1.52755	1.22793	20.37	KIAA0408	KIAA0408
9585	0.0806	0.0133	0.4941	2.47565	1.22327	838.14	KIF20B	kinesin family member 20B
160287	0.147	0.0347	0.5772	2.11171	1.21887	18.72	LDHAL6A	lactate dehydrogenase A like 6A
1063	0.184	0.0495	0.6205	1.96409	1.21881	2316.61	CENPF	centromere protein F
387104	0.243	0.0791	0.6941	1.7559	1.2187	38.71	SOGA3	SOGA family member 3
101927755	0.00296	8.77e-05	0.3101	3.92226	1.21612	34	RNFT1-DT	RNFT1 divergent transcript
57561	0.0361	0.00375	0.4196	2.89821	1.21611	721.19	ARRDC3	arrestin domain containing 3
155368	0.203	0.0591	0.6443	1.88735	1.21593	47.45	METTL27	methyltransferase like 27
105378691	NA	0.0044	0.4269	2.84828	1.21585	11.05	LOC105378691	uncharacterized LOC105378691
6671	0.00787	0.000373	0.3411	3.55841	1.21361	108.64	SP4	Sp4 transcription factor
10388	0.221	0.0679	0.6645	1.82591	1.21331	40.29	SYCP2	synaptonemal complex protein 2
22837	0.0018	4.44e-05	0.297	4.08317	1.21269	743.01	COBLL1	cordon-bleu WH2 repeat protein like 1
1028	0.217	0.066	0.6556	1.83856	1.20539	58.44	CDKN1C	cyclin dependent kinase inhibitor 1C
338817	0.34	0.139	0.8146	1.47967	1.2053	18.69	LINC01252	long intergenic non-protein coding RNA 1252
105371064	0.0585	0.00787	0.4534	2.65756	1.205	231.24	LOC105371064	uncharacterized LOC105371064
7153	0.21	0.0629	0.6477	1.86016	1.20492	5093.5	TOP2A	DNA topoisomerase II alpha
100506207	0.0958	0.0174	0.5056	2.37905	1.20275	23.39	LOC100506207	uncharacterized LOC100506207
8029	NA	0.0237	0.5309	2.26226	1.20094	12.12	CUBN	cubilin
100506022	NA	0.0337	0.5654	2.12381	1.20083	8.77	LINC02606	long intergenic non-protein coding RNA 2606
400752	NA	0.00626	0.4388	2.73368	1.19944	10.31	LINC01144	long intergenic non-protein coding RNA 1144
257019	0.0284	0.00259	0.398	3.01273	1.19915	993.64	FRMD3	FERM domain containing 3
622	0.495	0.266	1.0767	1.11316	1.19855	590.65	BDH1	3-hydroxybutyrate dehydrogenase 1
105377177	0.819	0.66	2.7187	0.440173	1.19669	24.11	LOC105377177	uncharacterized LOC105377177
56937	0.191	0.0535	0.6194	1.9307	1.19591	5976.34	PMEPA1	prostate transmembrane protein, androgen induced 1
104355295	0.0125	0.000735	0.3538	3.37631	1.19449	43.1	SGMS1-AS1	SGMS1 antisense RNA 1
7046	0.00821	0.000398	0.3371	3.54129	1.19378	1073.64	TGFBR1	transforming growth factor beta receptor 1
10018	8.78e-07	2.01e-09	0.1985	5.99706	1.19016	385.89	BCL2L11	BCL2 like 11
162681	0.0819	0.0137	0.482	2.46584	1.18864	81.08	C18orf54	chromosome 18 open reading frame 54
399815	0.0364	0.0038	0.409	2.89396	1.18356	29.6	C10orf88B	C10orf88B (pseudogene)
256006	0.123	0.0262	0.5314	2.22364	1.18163	14.49	ANKRD31	ankyrin repeat domain 31
388558	0.0016	3.76e-05	0.2864	4.12172	1.1805	157.96	ZNF808	zinc finger protein 808
55532	0.435	0.212	0.9459	1.24736	1.17991	88.56	SLC30A10	solute carrier family 30 member 10
91526	0.097	0.0177	0.4971	2.3725	1.17941	101.12	ANKRD44	ankyrin repeat domain 44
84614	0.000361	4.18e-06	0.2562	4.60231	1.17892	473.2	ZBTB37	zinc finger and BTB domain containing 37
4603	0.0835	0.0141	0.4783	2.45505	1.17429	112.02	MYBL1	MYB proto-oncogene like 1
9455	0.0324	0.00311	0.396	2.95644	1.17061	664.61	HOMER2	homer scaffold protein 2
653653	NA	0.0346	0.5536	2.11251	1.16957	8.57	LOC653653	adaptor related protein complex 1 subunit sigma 2 pseudogene
401427	0.359	0.152	0.8172	1.4311	1.16953	30.54	OR2A7	olfactory receptor family 2 subfamily A member 7
284029	0.0703	0.0105	0.4567	2.55749	1.16804	43.04	LINC00324	long intergenic non-protein coding RNA 324
284958	0.212	0.0639	0.6301	1.85318	1.16772	32.4	NT5DC4	5'-nucleotidase domain containing 4
100506124	0.0192	0.00142	0.3657	3.19093	1.16688	20.71	LOC100506124	uncharacterized LOC100506124
1636	0.396	0.179	0.8667	1.34309	1.16406	215.24	ACE	angiotensin I converting enzyme
101929540	0.0161	0.00108	0.3556	3.26971	1.16271	30.6	LOC101929540	uncharacterized LOC101929540
221935	0.0767	0.0123	0.4643	2.5036	1.16242	212.64	SDK1	sidekick cell adhesion molecule 1
1300	NA	0.0239	0.5145	2.25921	1.16238	10.32	COL10A1	collagen type X alpha 1 chain
57604	0.00237	6.41e-05	0.2906	3.9972	1.16147	179.41	TRMT9B	tRNA methyltransferase 9B (putative)
4217	0.147	0.0346	0.5478	2.11272	1.15743	462.24	MAP3K5	mitogen-activated protein kinase kinase kinase 5
5629	0.0125	0.000736	0.3428	3.37593	1.15719	806.2	PROX1	prospero homeobox 1
29015	0.219	0.067	0.6312	1.83172	1.15612	148.11	SLC43A3	solute carrier family 43 member 3
56953	0.236	0.0755	0.6501	1.77755	1.15554	33.56	NT5M	5',3'-nucleotidase, mitochondrial
283431	0.0235	0.00193	0.3723	3.10079	1.15455	757.8	GAS2L3	growth arrest specific 2 like 3
28999	0.073	0.0112	0.4546	2.53668	1.15309	72.67	KLF15	KLF transcription factor 15
102723872	0.122	0.0256	0.5163	2.23176	1.15221	16.8	LOC102723872	uncharacterized LOC102723872
338596	0.646	0.426	1.447	0.795982	1.15181	42.37	ST8SIA6	ST8 alpha-N-acetyl-neuraminide alpha-2,8-sialyltransferase 6
3161	0.218	0.0667	0.6279	1.83387	1.15142	593.04	HMMR	hyaluronan mediated motility receptor
105378120	0.107	0.021	0.4987	2.3082	1.15111	27.38	LOC105378120	uncharacterized LOC105378120
440519	0.252	0.0837	0.6646	1.72967	1.14956	31.29	ZNF724	zinc finger protein 724
23468	0.0057	0.000232	0.3117	3.68087	1.14746	3509.25	CBX5	chromobox 5
102723630	0.736	0.536	1.8546	0.618203	1.14652	46.44	LOC102723630	replaced by ID 100505874
5163	0.219	0.0669	0.6245	1.83251	1.14439	618.7	PDK1	pyruvate dehydrogenase kinase 1
57544	0.000223	2.3e-06	0.2421	4.7254	1.14413	322.46	TXNDC16	thioredoxin domain containing 16
170958	0.032	0.00305	0.386	2.96284	1.14367	245.81	ZNF525	zinc finger protein 525
105374368	NA	0.014	0.4651	2.45808	1.14319	8.22	LOC105374368	uncharacterized LOC105374368
105370062	0.107	0.0209	0.4945	2.31032	1.14246	37.82	LOC105370062	uncharacterized LOC105370062
79659	0.0148	0.000938	0.3449	3.30859	1.14104	468.4	DYNC2H1	dynein cytoplasmic 2 heavy chain 1
5314	0.32	0.125	0.7442	1.53271	1.14058	433.65	PKHD1	PKHD1 ciliary IPT domain containing fibrocystin/polyductin
64762	5.66e-11	1.82e-14	0.1486	7.663	1.1389	844.76	GAREM1	GRB2 associated regulator of MAPK1 subtype 1
105371573	NA	0.0339	0.5367	2.12097	1.13832	8.15	LOC105371573	uncharacterized LOC105371573
65267	0.186	0.0506	0.582	1.95448	1.13745	131.43	WNK3	WNK lysine deficient protein kinase 3
10050	0.423	0.202	0.8904	1.27654	1.13661	451.9	SLC17A4	solute carrier family 17 member 4
347051	0.153	0.0368	0.5431	2.08773	1.13384	39.05	SLC10A5	solute carrier family 10 member 5
9702	0.000633	9.77e-06	0.2561	4.42216	1.13247	1075.29	CEP57	centrosomal protein 57
107984913	0.287	0.104	0.6966	1.62428	1.13147	18.84	LOC107984913	uncharacterized LOC107984913
283887	0.225	0.07	0.624	1.81191	1.13057	20.47	LINC02175	long intergenic non-protein coding RNA 2175
7049	0.106	0.0206	0.4878	2.31606	1.12978	847.82	TGFBR3	transforming growth factor beta receptor 3
151246	0.114	0.0229	0.4962	2.27435	1.12861	290.85	SGO2	shugoshin 2
7033	0.565	0.335	1.1705	0.964035	1.12838	1878.81	TFF3	trefoil factor 3
150468	0.244	0.0795	0.643	1.75339	1.12738	396.38	CKAP2L	cytoskeleton associated protein 2 like
85463	0.187	0.0511	0.5773	1.95087	1.12614	401.72	ZC3H12C	zinc finger CCCH-type containing 12C
2996	NA	0.0227	0.4937	2.27928	1.12517	9.88	GYPE	glycophorin E (MNS blood group)
10748	0.0704	0.0106	0.44	2.55598	1.12465	36.28	KLRA1P	killer cell lectin like receptor A1, pseudogene
284697	0.144	0.0335	0.5287	2.12551	1.12375	18.74	BTBD8	BTB domain containing 8
10317	NA	NA	0.8252	1.36066	1.12279	3398.12	B3GALT5	beta-1,3-galactosyltransferase 5
134	0.189	0.0525	0.579	1.93887	1.12271	123.85	ADORA1	adenosine A1 receptor
7840	5.24e-05	3.48e-07	0.2201	5.09548	1.12143	448.02	ALMS1	ALMS1 centrosome and basal body associated protein
53616	0.0341	0.0034	0.3825	2.92922	1.12037	91.55	ADAM22	ADAM metallopeptidase domain 22
203238	0.00122	2.52e-05	0.2657	4.21335	1.11963	75.1	CCDC171	coiled-coil domain containing 171
28405	0.397	0.181	0.8356	1.33895	1.11885	13.73	IGHV3-79	immunoglobulin heavy variable 3-79 (pseudogene)
4885	0.224	0.0694	0.6161	1.81574	1.11859	945.02	NPTX2	neuronal pentraxin 2
358	0.168	0.043	0.5522	2.02371	1.11753	71.37	AQP1	aquaporin 1 (Colton blood group)
105377540	0.251	0.083	0.6441	1.7337	1.11671	22.18	SAP30-DT	SAP30 divergent transcript
102723809	0.172	0.0447	0.556	2.00749	1.11609	14.89	HSPA2-AS1	HSPA2 and ZBTB1 antisense RNA 1
5288	0.483	0.255	0.9794	1.13921	1.11574	108.4	PIK3C2G	phosphatidylinositol-4-phosphate 3-kinase catalytic subunit type 2 gamma
684	0.635	0.413	1.3629	0.818611	1.11566	37.17	BST2	bone marrow stromal cell antigen 2
2303	0.416	0.195	0.8584	1.29645	1.1129	85.69	FOXC2	forkhead box C2
389136	0.108	0.0213	0.4826	2.30293	1.1114	189.32	VGLL3	vestigial like family member 3
762	NA	NA	0.8285	1.33958	1.10986	224.43	CA4	carbonic anhydrase 4
2187	0.175	0.0459	0.556	1.99617	1.10981	74.67	FANCB	FA complementation group B
135250	0.307	0.117	0.7071	1.56744	1.10831	32.43	RAET1E	retinoic acid early transcript 1E
107984459	0.184	0.0497	0.5645	1.96287	1.10812	21.67	LOC107984459
7272	0.251	0.0833	0.6397	1.73169	1.10771	414.73	TTK	TTK protein kinase
9625	0.342	0.141	0.7517	1.47331	1.10748	173.67	AATK	apoptosis associated tyrosine kinase
5649	0.167	0.0426	0.5458	2.02786	1.10679	192.38	RELN	reelin
107986495	NA	0.0785	0.6285	1.75939	1.10572	11.6	LOC107986495
9472	0.0652	0.00939	0.4257	2.59741	1.10561	105.48	AKAP6	A-kinase anchoring protein 6
25984	0.148	0.0349	0.5241	2.10927	1.10552	2760.66	KRT23	keratin 23
55916	0.000348	3.96e-06	0.2393	4.61362	1.10386	134.98	NXT2	nuclear transport factor 2 like export factor 2
100529240	0.192	0.0538	0.5721	1.92865	1.1033	19.94	ZNF816-ZNF321P	ZNF816-ZNF321P readthrough
101930275	0.202	0.0586	0.5824	1.89085	1.10114	31.63	MTUS1-DT	MTUS1 divergent transcript
1112	0.0166	0.00112	0.3374	3.25736	1.09912	838.82	FOXN3	forkhead box N3
9252	0.019	0.0014	0.3425	3.19503	1.09446	68.84	RPS6KA5	ribosomal protein S6 kinase A5
10659	0.428	0.206	0.8643	1.26539	1.09367	239.51	CELF2	CUGBP Elav-like family member 2
8660	0.0117	0.000672	0.3214	3.40065	1.0929	888.67	IRS2	insulin receptor substrate 2
3892	0.151	0.0361	0.5212	2.09581	1.0923	13.52	KRT86	keratin 86
8828	0.0207	0.0016	0.3459	3.15679	1.09192	805.23	NRP2	neuropilin 2
658	NA	0.367	1.2082	0.901665	1.08939	11.56	BMPR1B	bone morphogenetic protein receptor type 1B
644660	0.00759	0.000356	0.305	3.57093	1.0891	50.01	RAD21-AS1	RAD21 antisense RNA 1
11138	0.00047	6.26e-06	0.2408	4.51755	1.08791	3310.65	TBC1D8	TBC1 domain family member 8
102723313	NA	0.00862	0.4141	2.62678	1.08769	12.01	LOC102723313	uncharacterized LOC102723313
112268021	0.127	0.0275	0.4933	2.20501	1.08763	21.11	LOC112268021
22843	0.194	0.0547	0.5657	1.92114	1.08688	18.61	PPM1E	protein phosphatase, Mg2+/Mn2+ dependent 1E
5493	0.0888	0.0155	0.4489	2.42105	1.08679	7703.33	PPL	periplakin
10592	0.0468	0.00555	0.3919	2.77322	1.08675	1088.65	SMC2	structural maintenance of chromosomes 2
149420	2.03e-07	3.18e-10	0.1726	6.28989	1.08581	286.96	PDIK1L	PDLIM1 interacting kinase 1 like
9824	0.263	0.0903	0.6403	1.69378	1.08453	584.69	ARHGAP11A	Rho GTPase activating protein 11A
100507410	NA	0.0336	0.5101	2.12503	1.08402	12.87	C1QTNF1-AS1	C1QTNF1 antisense RNA 1
113218502	0.0246	0.00207	0.3519	3.08044	1.08401	61.53	MIR10397	microRNA 10397
3860	0.411	0.192	0.8297	1.30577	1.08341	1682.74	KRT13	keratin 13
3570	0.0749	0.0118	0.4295	2.51914	1.08193	417.9	IL6R	interleukin 6 receptor
115548	9.95e-07	2.34e-09	0.1809	5.97226	1.08054	924.49	FCHO2	FCH and mu domain containing endocytic adaptor 2
81856	0.00132	2.83e-05	0.2577	4.18654	1.07866	120.92	ZNF611	zinc finger protein 611
347686	NA	0.0344	0.5096	2.11576	1.07825	10.62	SNORD64	small nucleolar RNA, C/D box 64
54762	0.0505	0.00627	0.3928	2.73354	1.07371	97.35	GRAMD1C	GRAM domain containing 1C
54443	0.277	0.0989	0.6504	1.65004	1.07315	1438.75	ANLN	anillin, actin binding protein
100507346	0.0918	0.0163	0.4463	2.40312	1.07247	25.4	LOC100507346	uncharacterized LOC100507346
9037	0.267	0.0927	0.6376	1.68107	1.07181	602.9	SEMA5A	semaphorin 5A
79741	0.00157	3.69e-05	0.2596	4.12639	1.07122	63.08	CCDC7	coiled-coil domain containing 7
2115	0.0639	0.00911	0.4104	2.60801	1.07022	432.91	ETV1	ETS variant transcription factor 1
107984396	0.0807	0.0133	0.4321	2.47487	1.06945	20.85	CENATAC-DT	CENATAC divergent transcript
7398	0.0115	0.000652	0.3136	3.40896	1.06906	899.84	USP1	ubiquitin specific peptidase 1
126669	0.118	0.0246	0.4755	2.24788	1.06882	113.96	SHE	Src homology 2 domain containing E
389941	0.201	0.0584	0.5646	1.8927	1.06869	58.55	C1QL3	complement C1q like 3
81537	0.000975	1.84e-05	0.2488	4.28307	1.06558	469.91	SGPP1	sphingosine-1-phosphate phosphatase 1
23411	1.79e-06	5.18e-09	0.182	5.84137	1.06299	447.53	SIRT1	sirtuin 1
119467	0.396	0.179	0.7915	1.34253	1.06262	288.57	CLRN3	clarin 3
100874028	0.278	0.0994	0.6448	1.64785	1.06255	30.81	SGO1-AS1	SGO1 antisense RNA 1
646719	0.000533	7.84e-06	0.2377	4.46948	1.06223	168.8	NIPBL-DT	NIPBL divergent transcript
89790	0.504	0.274	0.9694	1.09484	1.06133	14.62	SIGLEC10	sialic acid binding Ig like lectin 10
2335	0.442	0.217	0.8602	1.23338	1.06102	5996.23	FN1	fibronectin 1
107984261	0.124	0.0265	0.4779	2.21854	1.06024	22.33	LOC107984261
57415	4.16e-06	1.68e-08	0.1878	5.64208	1.05954	108.01	C3orf14	chromosome 3 open reading frame 14
92104	0.0133	0.000812	0.3164	3.34874	1.0594	273.96	TTC30A	tetratricopeptide repeat domain 30A
55972	0.00679	0.000301	0.2927	3.61471	1.05804	315.69	SLC25A40	solute carrier family 25 member 40
116064	1.82e-06	5.48e-09	0.1813	5.83197	1.05739	1300.9	LRRC58	leucine rich repeat containing 58
728927	0.381	0.168	0.7672	1.37745	1.05675	121.59	ZNF736	zinc finger protein 736
90333	0.00396	0.000134	0.2767	3.81893	1.05651	466.98	ZNF468	zinc finger protein 468
80039	NA	0.24	0.8994	1.17407	1.05591	11.42	FAM106A	family with sequence similarity 106 member A
79746	0.523	0.292	1.0023	1.0533	1.05577	137.78	ECHDC3	enoyl-CoA hydratase domain containing 3
3953	0.206	0.0605	0.5613	1.87734	1.05368	686.52	LEPR	leptin receptor
6456	0.185	0.0502	0.538	1.95789	1.05337	63.83	SH3GL2	SH3 domain containing GRB2 like 2, endophilin A1
7851	0.553	0.323	1.0639	0.988572	1.05177	1491.36	MALL	mal, T cell differentiation protein like
10529	0.000653	1.02e-05	0.2382	4.41191	1.05079	843.18	NEBL	nebulette
100506994	0.108	0.0211	0.4556	2.30578	1.05051	50.78	PTPRG-AS1	PTPRG antisense RNA 1
347746	0.137	0.0307	0.486	2.16109	1.05035	85.02	PWARSN	Prader Willi/Angelman region RNA, SNRPN neighbor
220042	0.231	0.0728	0.5853	1.7941	1.05007	151.81	DDIAS	DNA damage induced apoptosis suppressor
105372705	NA	0.0331	0.492	2.13051	1.04826	10.56	LOC105372705	uncharacterized LOC105372705
3352	0.463	0.236	0.8837	1.18609	1.04817	149.96	HTR1D	5-hydroxytryptamine receptor 1D
664	0.114	0.023	0.4611	2.2729	1.04813	830.98	BNIP3	BCL2 interacting protein 3
335	NA	NA	1.9188	0.546036	1.04775	1268.59	APOA1	apolipoprotein A1
64902	0.681	0.47	1.4495	0.722718	1.04755	41.4	AGXT2	alanine--glyoxylate aminotransferase 2
1462	0.223	0.0688	0.5753	1.81959	1.04675	28157.2	VCAN	versican
3000	0.377	0.165	0.7541	1.38721	1.04608	32.63	GUCY2D	guanylate cyclase 2D, retinal
105375368	NA	NA	1.2445	0.840076	1.04544	39.8	DDX3ILA1	DDX3 interacting lncRNA 1
11113	0.295	0.109	0.6515	1.60263	1.04408	581.61	CIT	citron rho-interacting serine/threonine kinase
57144	0.292	0.107	0.6478	1.61074	1.04351	16.66	PAK5	p21 (RAC1) activated kinase 5
6707	NA	NA	1.2458	0.835733	1.04112	718.48	SPRR3	small proline rich protein 3
253714	0.0764	0.0122	0.4149	2.50673	1.03995	259.09	MMS22L	MMS22 like, DNA repair protein
101928068	0.067	0.00979	0.4026	2.58316	1.03986	21.47	LOC101928068	uncharacterized LOC101928068
140766	0.58	0.351	1.1139	0.932979	1.03923	110.93	ADAMTS14	ADAM metallopeptidase with thrombospondin type 1 motif 14
5295	0.00599	0.000251	0.2836	3.66113	1.0382	2139.46	PIK3R1	phosphoinositide-3-kinase regulatory subunit 1
100133220	NA	NA	0.744	1.39348	1.03678	13.7	GOLGA6L3P	golgin A6 family like 3, pseudogene
79663	0.00187	4.67e-05	0.2546	4.07135	1.03641	36.63	HSPBAP1	HSPB1 associated protein 1
105372733	NA	0.0543	0.5381	1.92482	1.0357	8.55	LOC105372733	uncharacterized LOC105372733
240	0.132	0.0291	0.4743	2.18253	1.03524	1330.84	ALOX5	arachidonate 5-lipoxygenase
6196	0.00851	0.000418	0.2931	3.52834	1.0342	1173.8	RPS6KA2	ribosomal protein S6 kinase A2
84920	0.000508	7.23e-06	0.2305	4.48681	1.0342	207.91	ALG10	ALG10 alpha-1,2-glucosyltransferase
5557	0.178	0.0475	0.5216	1.98207	1.03387	227.13	PRIM1	DNA primase subunit 1
57519	0.104	0.0199	0.4436	2.32911	1.03326	33.31	STARD9	StAR related lipid transfer domain containing 9
7544	0.839	0.692	2.6056	0.396501	1.03314	205.83	ZFY	zinc finger protein Y-linked
100505874	0.716	0.512	1.5721	0.65623	1.03163	22.33	LOC100505874	uncharacterized LOC100505874
55796	0.0523	0.00664	0.3797	2.71423	1.03063	879.48	MBNL3	muscleblind like splicing regulator 3
55635	0.32	0.126	0.6727	1.53151	1.03032	419.2	DEPDC1	DEP domain containing 1
3783	0.418	0.197	0.7975	1.29149	1.03	116.14	KCNN4	potassium calcium-activated channel subfamily N member 4
6514	0.493	0.264	0.9212	1.11794	1.02984	120.52	SLC2A2	solute carrier family 2 member 2
105379493	0.124	0.0264	0.4637	2.22094	1.02982	19.54	CH507-145C22.1	uncharacterized CH507-145C22.1
285961	NA	0.0471	0.5178	1.98563	1.02814	8.97	SEPTIN7P9	septin 7 pseudogene 9
246126	0.829	0.676	2.4598	0.417947	1.02805	478.35	TXLNGY	taxilin gamma pseudogene, Y-linked
105377548	0.178	0.047	0.517	1.98611	1.02691	105.99	LOC105377548	uncharacterized LOC105377548
571	0.00293	8.65e-05	0.2615	3.92564	1.02649	1168.44	BACH1	BTB domain and CNC homolog 1
55183	0.0077	0.000363	0.2872	3.56584	1.02411	1564.69	RIF1	replication timing regulatory factor 1
81624	0.247	0.0812	0.5869	1.74402	1.02361	285.42	DIAPH3	diaphanous related formin 3
360023	0.00595	0.000248	0.2791	3.66438	1.02275	686.71	ZBTB41	zinc finger and BTB domain containing 41
105377486	0.0268	0.00236	0.3363	3.04109	1.02265	45.96	FHIP1A-DT	FHIP1A divergent transcript
102465252	0.0352	0.00359	0.351	2.9118	1.02205	35.65	MIR6506	microRNA 6506
51496	0.00671	0.000296	0.2824	3.61856	1.02176	568.97	CTDSPL2	CTD small phosphatase like 2
23421	0.0469	0.00556	0.3685	2.77239	1.02162	192.34	ITGB3BP	integrin subunit beta 3 binding protein
112268430	0.44	0.216	0.8249	1.2376	1.02093	83.44	LOC112268430
580	0.221	0.0677	0.5585	1.8268	1.02021	229.02	BARD1	BRCA1 associated RING domain 1
645158	NA	0.115	0.6477	1.57413	1.01954	10.28	CBX3P2	CBX3 pseudogene 2
102723672	0.0614	0.00854	0.3873	2.63005	1.01868	15.97	LINC03015	long intergenic non-protein coding RNA 3015
1763	0.193	0.0544	0.5293	1.92392	1.01841	268.02	DNA2	DNA replication helicase/nuclease 2
101929566	0.231	0.0729	0.5667	1.79359	1.01644	17.23	LOC101929566	uncharacterized LOC101929566
27085	0.146	0.034	0.4794	2.1197	1.01618	99.04	MTBP	MDM2 binding protein
57643	0.111	0.022	0.4436	2.29046	1.01614	280.43	ZSWIM5	zinc finger SWIM-type containing 5
10672	0.00307	9.23e-05	0.2597	3.90995	1.01553	1318.46	GNA13	G protein subunit alpha 13
4329	0.00042	5.22e-06	0.2226	4.55565	1.01418	643.99	ALDH6A1	aldehyde dehydrogenase 6 family member A1
348254	0.342	0.14	0.6862	1.47595	1.01282	22.06	CCDC144CP	coiled-coil domain containing 144C, pseudogene
22807	0.122	0.0259	0.4546	2.22779	1.01265	173.53	IKZF2	IKAROS family zinc finger 2
7498	0.648	0.428	1.2781	0.792293	1.01265	175.57	XDH	xanthine dehydrogenase
253650	0.107	0.0207	0.4374	2.31367	1.01212	279.49	ANKRD18A	ankyrin repeat domain 18A
284047	0.456	0.229	0.8418	1.20206	1.01191	97.5	CCDC144BP	coiled-coil domain containing 144B, pseudogene
11166	NA	NA	1.6892	0.598531	1.01101	95.45	SOX21	SRY-box transcription factor 21
64093	0.0143	0.000899	0.3041	3.32022	1.00975	2011.59	SMOC1	SPARC related modular calcium binding 1
107985200	0.186	0.0509	0.5168	1.95248	1.00902	27.58	LOC107985200	uncharacterized LOC107985200
100129516	0.566	0.337	1.0499	0.960664	1.00863	23.75	LINC02012	long intergenic non-protein coding RNA 2012
3832	0.243	0.0788	0.5731	1.75761	1.00727	954.38	KIF11	kinesin family member 11
101927086	NA	0.0682	0.5519	1.82374	1.00646	10.52	KLF9-DT	KLF9 divergent transcript
100129794	0.0107	0.000586	0.2927	3.43823	1.00643	38.5	SLC25A21-AS1	SLC25A21 antisense RNA 1
100616393	0.0651	0.00935	0.3872	2.59906	1.00631	20.35	MIR4657	microRNA 4657
414241	0.0353	0.00361	0.3455	2.91075	1.00555	63.49	SHLD2P1	shieldin complex subunit 2 pseudogene 1
440925	0.059	0.00798	0.3786	2.65301	1.00431	61.62	LINC01124	long intergenic non-protein coding RNA 1124
5787	0.177	0.0466	0.5044	1.98974	1.00372	135.06	PTPRB	protein tyrosine phosphatase receptor type B
105371586	0.236	0.0756	0.5643	1.77657	1.00244	14.06	FAM78B-AS1	FAM78B antisense RNA 1
4017	0.386	0.172	0.7333	1.36656	1.00209	127.13	LOXL2	lysyl oxidase like 2
102723390	0.519	0.288	0.9423	1.0633	1.00192	42.64	FRG1EP	FSHD region gene 1 family member E, pseudogene
51091	0.00174	4.25e-05	0.2447	4.09328	1.00171	584.17	SEPSECS	Sep (O-phosphoserine) tRNA:Sec (selenocysteine) tRNA synthase
4649	0.0126	0.000747	0.2968	3.37165	1.00081	769.03	MYO9A	myosin IXA
2296	0.28	0.101	0.6094	1.6422	1.0008	291.83	FOXC1	forkhead box C1
106478956	0.0707	0.0107	0.3918	2.55377	1.00065	107.15	MDC1-AS1	MDC1 antisense RNA 1
84451	0.000763	1.34e-05	0.2297	4.35337	1.00005	592.56	MAP3K21	mitogen-activated protein kinase kinase kinase 21
84733	0.265	0.0921	0.5936	1.68458	0.999992	34.37	CBX2	chromobox 2
101927813	0.351	0.147	0.6888	1.45156	0.999864	80.49	HMMR-AS1	HMMR antisense RNA 1
55247	0.333	0.134	0.6668	1.49932	0.999721	132.7	NEIL3	nei like DNA glycosylase 3
83592	0.101	0.0187	0.4251	2.3506	0.999247	51.38	AKR1E2	aldo-keto reductase family 1 member E2
195828	0.296	0.11	0.6245	1.59916	0.998612	208.99	ZNF367	zinc finger protein 367
51514	0.338	0.138	0.6724	1.48469	0.998301	455.44	DTL	denticleless E3 ubiquitin protein ligase homolog
9856	0.31	0.119	0.6393	1.5597	0.997152	21.76	KIAA0319	KIAA0319
126068	0.0242	0.00201	0.3225	3.08871	0.996095	143.12	ZNF441	zinc finger protein 441
101929008	0.101	0.0189	0.4237	2.34698	0.99441	27.1	GTF2IP13	general transcription factor IIi pseudogene 13
776	0.017	0.00117	0.3064	3.24545	0.994288	641.28	CACNA1D	calcium voltage-gated channel subunit alpha1 D
105369301	NA	0.35	1.064	0.934434	0.994273	12.36	CLDN14-AS1	CLDN14 antisense RNA 1
102723508	0.143	0.033	0.4661	2.13188	0.993654	88.7	KANTR	KANTR integral membrane protein
64097	0.0104	0.000566	0.2881	3.4475	0.993396	1022.69	EPB41L4A	erythrocyte membrane protein band 4.1 like 4A
65059	0.0217	0.00171	0.3165	3.13721	0.992826	1217.45	RAPH1	Ras association (RalGDS/AF-6) and pleckstrin homology domains 1
22821	0.192	0.0537	0.5145	1.92932	0.99261	193.48	RASA3	RAS p21 protein activator 3
11223	0.228	0.0713	0.5502	1.80336	0.992138	130.05	MST1L	macrophage stimulating 1 like (pseudogene)
84519	0.186	0.0507	0.5074	1.95431	0.991602	27.28	ACRBP	acrosin binding protein
8916	0.000963	1.81e-05	0.2312	4.28751	0.991378	732.74	HERC3	HECT and RLD domain containing E3 ubiquitin protein ligase 3
5028	0.0614	0.00854	0.3765	2.62993	0.990284	260.36	P2RY1	purinergic receptor P2Y1
349152	0.197	0.0564	0.519	1.90789	0.990179	65.34	DPY19L2P2	DPY19L2 pseudogene 2
105379383	0.46	0.233	0.8304	1.19219	0.990002	51.36	LOC105379383
730005	0.238	0.0763	0.5584	1.77244	0.989698	146.26	SEC14L6	SEC14 like lipid binding 6
100422961	0.2	0.0579	0.5209	1.89679	0.988111	41.8	MIR4315-2	microRNA 4315-2
339403	0.183	0.0492	0.5021	1.96722	0.987687	18.64	RXFP4	relaxin family peptide/INSL5 receptor 4
8635	0.289	0.106	0.6079	1.61834	0.983718	2294.58	RNASET2	ribonuclease T2
642987	0.0834	0.014	0.4004	2.45599	0.983384	27.06	TMEM232	transmembrane protein 232
5165	0.142	0.0327	0.4603	2.13607	0.983302	602.74	PDK3	pyruvate dehydrogenase kinase 3
55074	0.00288	8.43e-05	0.25	3.93169	0.982934	1026.92	OXR1	oxidation resistance 1
112268118	0.116	0.0239	0.435	2.25891	0.982516	14.84	LOC112268118	uncharacterized LOC112268118
100505881	0.262	0.0901	0.5797	1.69475	0.982511	168.14	MAGI2-AS3	MAGI2 antisense RNA 3
653125	0.16	0.0394	0.4769	2.05951	0.982213	13.29	GOLGA8K	golgin A8 family member K
6641	0.0349	0.00352	0.3365	2.91825	0.981866	820.15	SNTB1	syntrophin beta 1
5791	0.0337	0.00335	0.3342	2.93401	0.980573	317.78	PTPRE	protein tyrosine phosphatase receptor type E
105375740	0.0438	0.005	0.3489	2.80713	0.979333	66.91	LOC105375740	uncharacterized LOC105375740
220594	0.432	0.21	0.7813	1.25305	0.979006	91.29	USP32P2	ubiquitin specific peptidase 32 pseudogene 2
100652865	NA	0.0805	0.56	1.74806	0.978986	9.54	LINC00539	long intergenic non-protein coding RNA 539
1102	0.00897	0.000455	0.279	3.50575	0.978072	264.78	RCBTB2	RCC1 and BTB domain containing protein 2
4288	0.366	0.157	0.6914	1.41421	0.977779	5266.3	MKI67	marker of proliferation Ki-67
100996732	0.144	0.0333	0.4584	2.12792	0.975454	35.59	LINC02802	long intergenic non-protein coding RNA 2802
30811	0.379	0.166	0.7044	1.38406	0.97493	25.46	HUNK	hormonally up-regulated Neu-associated kinase
54848	0.0224	0.00178	0.312	3.12393	0.974581	256.44	ARHGEF38	Rho guanine nucleotide exchange factor 38
158401	0.397	0.18	0.7263	1.3413	0.974237	13.75	SHOC1	shortage in chiasmata 1
54627	0.0399	0.00434	0.3414	2.85256	0.973975	115.3	MAP10	microtubule associated protein 10
9306	9.5e-05	7.39e-07	0.1967	4.9508	0.973905	880.78	SOCS6	suppressor of cytokine signaling 6
1122	0.0889	0.0155	0.4022	2.4207	0.973486	174.8	CHML	CHM like Rab escort protein
374393	0.316	0.122	0.6298	1.54523	0.973172	756.2	FAM111B	FAM111 trypsin like peptidase B
4128	0.023	0.00186	0.3126	3.11163	0.972753	2359.72	MAOA	monoamine oxidase A
100130548	0.275	0.0972	0.5858	1.65845	0.971504	15.66	LOC100130548	uncharacterized LOC100130548
8693	0.00533	0.000208	0.2619	3.70907	0.971301	1159.23	GALNT4	polypeptide N-acetylgalactosaminyltransferase 4
105373976	0.227	0.0708	0.5376	1.80672	0.971258	45.08	LOC105373976
107985553	NA	0.0568	0.5093	1.90477	0.970152	12.38	LOC107985553
84627	0.417	0.196	0.7489	1.29422	0.969209	21.77	ZNF469	zinc finger protein 469
2147	0.595	0.367	1.0754	0.901199	0.96917	39.52	F2	coagulation factor II, thrombin
55010	0.127	0.0276	0.4392	2.20354	0.967702	207.44	PARPBP	PARP1 binding protein
255082	0.00397	0.000135	0.2534	3.81725	0.967371	47.46	CASC2	cancer susceptibility 2
222584	0.107	0.021	0.4191	2.308	0.967258	646.54	FAM83B	family with sequence similarity 83 member B
84630	NA	0.0218	0.4214	2.2947	0.96692	11.14	TTBK1	tau tubulin kinase 1
283417	0.178	0.0474	0.4875	1.98302	0.966655	105.92	DPY19L2	dpy-19 like 2
101928236	0.21	0.0629	0.5189	1.86015	0.9652	24.87	LOC101928236	uncharacterized LOC101928236
105374986	0.0901	0.0158	0.3999	2.41288	0.964907	102.66	LOC105374986	uncharacterized LOC105374986
55279	0.00247	6.72e-05	0.242	3.98615	0.96484	477.23	ZNF654	zinc finger protein 654
644961	0.173	0.0452	0.4815	2.00286	0.964406	44.39	ACTG1P20	actin gamma 1 pseudogene 20
105378936	0.451	0.225	0.7951	1.21284	0.964328	40.45	LOC105378936	replaced by ID 26227
8123	0.207	0.0614	0.5146	1.8708	0.962767	203.8	PWAR5	Prader Willi/Angelman region RNA 5
9779	0.000502	7.02e-06	0.2143	4.49301	0.962721	2244.89	TBC1D5	TBC1 domain family member 5
23036	0.00758	0.000354	0.2695	3.57232	0.96268	927.86	ZNF292	zinc finger protein 292
147495	0.103	0.0193	0.4112	2.33884	0.961663	305.93	APCDD1	APC down-regulated 1
639	0.0673	0.00985	0.3722	2.5812	0.960796	73.76	PRDM1	PR/SET domain 1
25914	0.0282	0.00253	0.318	3.0193	0.960219	294.14	RTTN	rotatin
5925	0.000921	1.69e-05	0.2231	4.30171	0.959636	1085.75	RB1	RB transcriptional corepressor 1
79075	0.252	0.084	0.5552	1.7278	0.959195	141.91	DSCC1	DNA replication and sister chromatid cohesion 1
27284	0.656	0.437	1.2341	0.77663	0.95847	233.68	SULT1B1	sulfotransferase family 1B member 1
126248	0.0157	0.00103	0.292	3.28183	0.958402	32	WDR88	WD repeat domain 88
9863	0.00419	0.000145	0.252	3.7991	0.957518	51.26	MAGI2	membrane associated guanylate kinase, WW and PDZ domain containing 2
7464	0.00157	3.68e-05	0.2319	4.12681	0.957163	6375.18	CORO2A	coronin 2A
3516	0.000105	8.78e-07	0.1945	4.91722	0.956581	1272.38	RBPJ	recombination signal binding protein for immunoglobulin kappa J region
9227	0.0492	0.00597	0.3474	2.74934	0.955072	560.66	LRAT	lecithin retinol acyltransferase
23347	0.00134	2.88e-05	0.2283	4.18251	0.954894	1645.73	SMCHD1	structural maintenance of chromosomes flexible hinge domain containing 1
100528030	0.00533	0.000207	0.2573	3.70995	0.954636	1131.45	POC1B-GALNT4	POC1B-GALNT4 readthrough
91683	0.0788	0.0128	0.3833	2.48879	0.953918	175.86	SYT12	synaptotagmin 12
8604	0.0752	0.0118	0.3789	2.51748	0.953775	351.39	SLC25A12	solute carrier family 25 member 12
114788	0.608	0.383	1.0921	0.873063	0.953441	40.29	CSMD3	CUB and Sushi multiple domains 3
114907	0.16	0.0396	0.4625	2.05756	0.951566	262.42	FBXO32	F-box protein 32
9735	0.239	0.0773	0.5385	1.76683	0.951425	783.06	KNTC1	kinetochore associated 1
10274	3.88e-06	1.42e-08	0.1678	5.67039	0.951243	825.64	STAG1	stromal antigen 1
1806	0.0444	0.0051	0.3392	2.80045	0.949903	309.44	DPYD	dihydropyrimidine dehydrogenase
2114	0.0494	0.00602	0.3459	2.74647	0.949875	2397.72	ETS2	ETS proto-oncogene 2, transcription factor
107987172	0.589	0.361	1.04	0.912948	0.949455	14.17	LOC107987172
256764	0.362	0.155	0.6672	1.42256	0.94918	22.87	WDR72	WD repeat domain 72
254394	7.18e-07	1.56e-09	0.157	6.03814	0.947744	382.39	MCM9	minichromosome maintenance 9 homologous recombination repair factor
100033431	0.292	0.107	0.588	1.61064	0.947048	23.95	SNORD116-20	small nucleolar RNA, C/D box 116-20
101928857	0.72	0.518	1.4644	0.646637	0.946904	21.97	TERLR1	TERT regulating lncRNA 1
1672	0.0898	0.0158	0.392	2.41463	0.946507	1014.52	DEFB1	defensin beta 1
5933	0.278	0.0995	0.5744	1.6473	0.946284	395.85	RBL1	RB transcriptional corepressor like 1
5277	0.000423	5.33e-06	0.2076	4.55136	0.944969	239.58	PIGA	phosphatidylinositol glycan anchor biosynthesis class A
105370912	NA	0.0804	0.5404	1.74834	0.944831	12.75	LOC105370912	uncharacterized LOC105370912
148266	0.128	0.0279	0.4294	2.19926	0.944273	82.94	ZNF569	zinc finger protein 569
84144	0.0236	0.00194	0.3044	3.09853	0.943152	88.43	SYDE2	synapse defective Rho GTPase homolog 2
5087	0.00568	0.000228	0.2556	3.68558	0.942032	2268.27	PBX1	PBX homeobox 1
90673	0.0863	0.0148	0.3866	2.43645	0.941955	319.69	PPP1R3E	protein phosphatase 1 regulatory subunit 3E
642826	0.0519	0.00655	0.3464	2.71885	0.941876	158.56	BMS1P2	BMS1 pseudogene 2
55853	3.84e-05	2.36e-07	0.1821	5.16842	0.941089	516.58	IDI2-AS1	IDI2 antisense RNA 1
55086	0.033	0.00322	0.319	2.94612	0.939754	102.85	RADX	RPA1 related single stranded DNA binding protein, X-linked
284023	0.0486	0.00586	0.3408	2.7556	0.939207	114.67	RNF227	ring finger protein 227
2260	0.299	0.112	0.5907	1.58864	0.938369	2235.28	FGFR1	fibroblast growth factor receptor 1
9465	0.0731	0.0112	0.3698	2.53502	0.937535	69.54	AKAP7	A-kinase anchoring protein 7
23325	0.0154	0.001	0.2848	3.28982	0.936906	2243.66	WASHC4	WASH complex subunit 4
105374773	0.0897	0.0157	0.3877	2.41494	0.936349	13.9	LOC105374773	uncharacterized LOC105374773
105369663	0.0731	0.0112	0.3692	2.53496	0.935954	108.73	LOC105369663	uncharacterized LOC105369663
100147773	0.178	0.0473	0.4719	1.9832	0.935898	14.83	TMCO1-AS1	TMCO1 antisense RNA 1
81539	0.00279	7.99e-05	0.2369	3.94479	0.934705	5273.05	SLC38A1	solute carrier family 38 member 1
7539	0.246	0.0807	0.5348	1.74692	0.934283	51.83	ZFP37	ZFP37 zinc finger protein
105370877	NA	0.113	0.5885	1.58537	0.932991	8.35	LOC105370877
9920	0.283	0.102	0.5704	1.63535	0.932731	605.72	KBTBD11	kelch repeat and BTB domain containing 11
64151	0.365	0.157	0.6586	1.41609	0.932616	682.24	NCAPG	non-SMC condensin I complex subunit G
648809	NA	0.0453	0.4656	2.00195	0.93211	10.64	EFL1P1	elongation factor like GTPase 1 pseudogene 1
105372064	8.78e-07	2.01e-09	0.1554	5.99684	0.932012	166.78	LOC105372064	uncharacterized LOC105372064
115795	0.276	0.0981	0.5633	1.65392	0.931611	22.97	FANCD2OS	FANCD2 opposite strand
348110	0.0307	0.00287	0.3124	2.98184	0.931515	1172.17	ARPIN	actin related protein 2/3 complex inhibitor
9787	0.414	0.194	0.7164	1.30005	0.93133	866.05	DLGAP5	DLG associated protein 5
4130	0.379	0.166	0.6721	1.38408	0.930294	29.58	MAP1A	microtubule associated protein 1A
100033416	0.237	0.076	0.524	1.77423	0.929741	34.13	SNORD116-4	small nucleolar RNA, C/D box 116-4
10157	0.134	0.0298	0.4278	2.17265	0.929475	350.13	AASS	aminoadipate-semialdehyde synthase
63951	0.181	0.0486	0.4708	1.97193	0.928467	141.2	DMRTA1	DMRT like family A1
79633	0.269	0.094	0.554	1.67461	0.927715	326.71	FAT4	FAT atypical cadherin 4
122786	0.0651	0.00937	0.3566	2.59835	0.926554	336.32	FRMD6	FERM domain containing 6
8411	0.048	0.00574	0.335	2.76216	0.925413	1028.61	EEA1	early endosome antigen 1
374879	0.0463	0.00545	0.3328	2.77918	0.924876	88.91	ZNF699	zinc finger protein 699
83990	0.299	0.112	0.5818	1.58856	0.924211	233.68	BRIP1	BRCA1 interacting helicase 1
22920	0.00108	2.12e-05	0.2172	4.25224	0.923513	323.93	KIFAP3	kinesin associated protein 3
83660	0.000698	1.14e-05	0.2104	4.3886	0.92349	544.33	TLN2	talin 2
338821	0.533	0.302	0.8943	1.03248	0.923389	14.86	SLCO1B7	solute carrier organic anion transporter family member 1B7 (putative)
81930	0.23	0.0723	0.5137	1.7971	0.923255	223.37	KIF18A	kinesin family member 18A
55151	0.00515	0.000195	0.2473	3.72478	0.921287	745.22	TMEM38B	transmembrane protein 38B
80020	0.0194	0.00144	0.2889	3.18737	0.920846	537.28	FOXRED2	FAD dependent oxidoreductase domain containing 2
7112	0.147	0.0346	0.4355	2.11284	0.920218	1820.6	TMPO	thymopoietin
8857	NA	NA	1.1166	0.824121	0.920187	437.47	FCGBP	Fc gamma binding protein
80069	0.215	0.0653	0.4988	1.84328	0.919474	22.76	LINC00574	long intergenic non-protein coding RNA 574
200895	0.000555	8.23e-06	0.2061	4.45908	0.919215	401.51	DHFR2	dihydrofolate reductase 2
11107	0.125	0.0267	0.4147	2.21645	0.919099	53.38	PRDM5	PR/SET domain 5
162515	0.292	0.107	0.5709	1.60973	0.918988	32.79	SLC16A11	solute carrier family 16 member 11
221656	4.11e-06	1.64e-08	0.1627	5.64669	0.91891	614.25	KDM1B	lysine demethylase 1B
100126311	NA	NA	1.6442	0.558589	0.918437	54.33	MIR147B	microRNA 147b
144455	0.425	0.204	0.7221	1.27105	0.917796	204.65	E2F7	E2F transcription factor 7
23137	0.000531	7.78e-06	0.205	4.47112	0.916668	1720.58	SMC5	structural maintenance of chromosomes 5
107984749	0.303	0.114	0.5806	1.57889	0.916659	62.11	LOC107984749
3248	0.17	0.0437	0.4541	2.01722	0.916027	2031.96	HPGD	15-hydroxyprostaglandin dehydrogenase
2328	0.86	0.725	2.6015	0.351916	0.915519	78.65	FMO3	flavin containing dimethylaniline monoxygenase 3
101929580	0.272	0.096	0.5498	1.66474	0.915294	16.14	GTF2IP23	general transcription factor IIi pseudogene 23
387707	0.0621	0.00873	0.3489	2.62232	0.914998	27.95	CC2D2B	coiled-coil and C2 domain containing 2B
127579	0.383	0.169	0.6654	1.37424	0.914414	25.6	DCST2	DC-STAMP domain containing 2
387597	NA	0.16	0.6505	1.40543	0.914226	10.68	ILDR2	immunoglobulin like domain containing receptor 2
403323	0.374	0.163	0.6552	1.39503	0.914012	28.82	LERFS	lncRNA negative regulator of fibroblast-like synoviocyte migration, SYNCRIP interacting
2764	0.000538	7.95e-06	0.2046	4.46649	0.91368	1260.8	GMFB	glia maturation factor beta
9615	0.0704	0.0106	0.3572	2.55624	0.912964	4198.53	GDA	guanine deaminase
83540	0.423	0.202	0.7136	1.27679	0.911097	268.46	NUF2	NUF2 component of NDC80 kinetochore complex
2562	0.673	0.46	1.2319	0.739187	0.910636	175	GABRB3	gamma-aminobutyric acid type A receptor subunit beta3
6324	0.303	0.115	0.5767	1.57733	0.909576	111.44	SCN1B	sodium voltage-gated channel beta subunit 1
7761	0.00896	0.000452	0.2591	3.50744	0.908789	69.05	ZNF214	zinc finger protein 214
5727	0.0357	0.00369	0.3129	2.90391	0.908729	274.86	PTCH1	patched 1
105371754	0.356	0.15	0.631	1.44013	0.908707	22.5	LOC105371754	uncharacterized LOC105371754
595097	NA	0.104	0.5588	1.62378	0.907394	10.77	SNORD16	small nucleolar RNA, C/D box 16
379	0.192	0.054	0.4704	1.92706	0.906419	52.39	ARL4D	ADP ribosylation factor like GTPase 4D
105369745	0.187	0.051	0.4644	1.95145	0.90623	17.72	LOC105369745	uncharacterized LOC105369745
7402	0.0498	0.00611	0.3303	2.7419	0.905688	3223.94	UTRN	utrophin
7639	0.573	0.344	0.9553	0.946615	0.90432	13.79	ZNF85	zinc finger protein 85
284391	0.521	0.289	0.8524	1.06012	0.903628	34.28	ZNF844	zinc finger protein 844
8321	0.000271	2.93e-06	0.1932	4.67571	0.903298	387.38	FZD1	frizzled class receptor 1
26769	0.0827	0.0139	0.3669	2.46041	0.902661	20.42	SNORD81	small nucleolar RNA, C/D box 81
100286979	NA	0.0666	0.492	1.83451	0.902644	12.16	ANAPC1P1	ANAPC1 pseudogene 1
105378828	0.104	0.0197	0.387	2.33118	0.902133	22.72	CLCA4-AS1	CLCA4 antisense RNA 1
54769	0.451	0.226	0.7436	1.21177	0.901027	34.41	DIRAS2	DIRAS family GTPase 2
29929	0.000431	5.55e-06	0.1983	4.5428	0.900859	308.15	ALG6	ALG6 alpha-1,3-glucosyltransferase
255403	0.0369	0.00387	0.3119	2.88851	0.900833	344.99	ZNF718	zinc finger protein 718
5591	0.00862	0.000426	0.2556	3.52321	0.90061	7876.57	PRKDC	protein kinase, DNA-activated, catalytic subunit
102724398	0.331	0.133	0.5992	1.50271	0.900391	23.08	CH507-42P11.6	uncharacterized CH507-42P11.6
55320	0.0592	0.00806	0.3395	2.64962	0.899579	650.5	MIS18BP1	MIS18 binding protein 1
1633	0.0321	0.00308	0.3039	2.95987	0.899391	435.49	DCK	deoxycytidine kinase
157570	0.321	0.126	0.588	1.52897	0.89909	321.43	ESCO2	establishment of sister chromatid cohesion N-acetyltransferase 2
201283	0.0897	0.0157	0.3722	2.41566	0.899051	139.35	AMZ2P1	AMZ2 pseudogene 1
55872	0.375	0.163	0.6445	1.39448	0.898757	434.26	PBK	PDZ binding kinase
57509	0.0592	0.00804	0.3388	2.65048	0.898051	2226.82	MTUS1	microtubule associated scaffold protein 1
57337	0.0316	0.003	0.3025	2.96772	0.897823	318.62	SENP7	SUMO specific peptidase 7
107	0.106	0.0204	0.387	2.31961	0.897618	193.3	ADCY1	adenylate cyclase 1
102723648	0.393	0.177	0.6649	1.34994	0.897539	42.05	BRPF3-AS1	BRPF3 antisense RNA 1
100874002	0.1	0.0186	0.3811	2.35298	0.896753	26.11	OXCT1-AS1	OXCT1 antisense RNA 1
114792	0.151	0.0364	0.4285	2.09252	0.896687	38.91	KLHL32	kelch like family member 32
392465	0.599	0.372	1.0045	0.892637	0.896658	13.62	GLOD5	glyoxalase domain containing 5
3930	0.0827	0.0139	0.3643	2.4605	0.896334	1507.46	LBR	lamin B receptor
10733	0.368	0.159	0.6363	1.40849	0.896256	363.4	PLK4	polo like kinase 4
84189	0.718	0.514	1.3744	0.652004	0.896118	42.99	SLITRK6	SLIT and NTRK like family member 6
92255	0.0141	0.000881	0.2694	3.32599	0.896077	856.11	LMBRD2	LMBR1 domain containing 2
100131211	0.115	0.0236	0.3949	2.26328	0.893753	114.99	NEMP2	nuclear envelope integral membrane protein 2
105375825	0.42	0.199	0.6955	1.28474	0.89349	14.13	LOC105375825	uncharacterized LOC105375825
6653	0.0957	0.0173	0.3754	2.37948	0.893166	3247.69	SORL1	sortilin related receptor 1
699	0.377	0.165	0.644	1.38685	0.893059	676.37	BUB1	BUB1 mitotic checkpoint serine/threonine kinase
10051	0.144	0.0335	0.42	2.12561	0.892817	2035.05	SMC4	structural maintenance of chromosomes 4
55231	0.142	0.0326	0.4176	2.13722	0.892503	14.69	CCDC87	coiled-coil domain containing 87
101929057	0.023	0.00186	0.2867	3.11186	0.892287	86.84	MDN1-AS1	MDN1 antisense RNA 1
4750	0.00163	3.84e-05	0.2167	4.11663	0.892278	442.69	NEK1	NIMA related kinase 1
4147	0.391	0.176	0.6588	1.35374	0.891815	1173.65	MATN2	matrilin 2
219790	0.244	0.0793	0.508	1.75462	0.891335	136.3	RTKN2	rhotekin 2
256435	0.35	0.146	0.6123	1.4548	0.890725	442.65	ST6GALNAC3	ST6 N-acetylgalactosaminide alpha-2,6-sialyltransferase 3
80853	0.00703	0.000316	0.2473	3.60166	0.890556	677.66	KDM7A	lysine demethylase 7A
105370526	NA	0.128	0.5855	1.52073	0.890451	10.1	HIF1A-AS3	HIF1A antisense RNA 3
11201	0.00132	2.82e-05	0.2126	4.18765	0.8904	506.84	POLI	DNA polymerase iota
10161	0.104	0.0197	0.3812	2.33242	0.889208	211.64	LPAR6	lysophosphatidic acid receptor 6
93380	2.98e-06	9.89e-09	0.155	5.73264	0.88884	835.82	MMGT1	membrane magnesium transporter 1
348654	0.073	0.0112	0.3502	2.53652	0.888393	467.02	GEN1	GEN1 Holliday junction 5' flap endonuclease
116442	0.475	0.247	0.7663	1.15797	0.887399	45.71	RAB39B	RAB39B, member RAS oncogene family
394	0.0133	0.000815	0.265	3.34777	0.887232	2937.51	ARHGAP5	Rho GTPase activating protein 5
56992	0.445	0.221	0.7238	1.22516	0.886801	380.27	KIF15	kinesin family member 15
200931	0.431	0.209	0.7064	1.25517	0.886699	77.84	SLC51A	solute carrier family 51 subunit alpha
171024	NA	0.131	0.5875	1.50907	0.886509	10.72	SYNPO2	synaptopodin 2
8336	0.172	0.0447	0.4412	2.00716	0.885591	13.4	H2AC17	H2A clustered histone 17
9849	0.00477	0.000175	0.2359	3.75293	0.885357	1475.08	ZNF518A	zinc finger protein 518A
101928669	0.424	0.202	0.6944	1.27449	0.884986	26.65	LOC101928669	uncharacterized LOC101928669
23371	0.338	0.137	0.5947	1.48659	0.884099	312.36	TNS2	tensin 2
279	0.132	0.0291	0.4052	2.18155	0.883925	20.41	AMY2A	amylase alpha 2A
100270746	0.195	0.0553	0.4611	1.91644	0.883694	23.51	LOC100270746	uncharacterized LOC100270746
90381	0.456	0.23	0.7355	1.20126	0.883474	352.93	TICRR	TOPBP1 interacting checkpoint and replication regulator
90627	0.014	0.000867	0.2652	3.33046	0.883347	215.82	STARD13	StAR related lipid transfer domain containing 13
105370928	0.169	0.0432	0.4368	2.02181	0.883167	16.07	LOC105370928	uncharacterized LOC105370928
26040	0.258	0.0872	0.5147	1.7103	0.880374	79.8	SETBP1	SET binding protein 1
105376541	0.441	0.217	0.7127	1.2352	0.880316	14	NRIP3-DT	NRIP3 divergent transcript
1062	0.293	0.108	0.547	1.60843	0.87973	698.02	CENPE	centromere protein E
80321	0.0137	0.000848	0.2635	3.33653	0.879082	856.34	CEP70	centrosomal protein 70
728715	0.589	0.361	0.9602	0.913866	0.87747	20.11	LOC728715	ovostatin homolog 2
375513	0.0683	0.0101	0.3409	2.57397	0.877417	57.56	GUSBP4	GUSB pseudogene 4
220930	0.0358	0.0037	0.3021	2.90257	0.876992	68.71	ZEB1-AS1	ZEB1 antisense RNA 1
6491	0.103	0.0194	0.3746	2.33817	0.875944	563.86	STIL	STIL centriolar assembly protein
105370489	0.113	0.0228	0.3846	2.27757	0.875936	18.83	LOC105370489	uncharacterized LOC105370489
114926	0.0251	0.00213	0.2851	3.07123	0.875628	343.14	SMIM19	small integral membrane protein 19
6043	0.123	0.0261	0.3936	2.22412	0.875434	41.17	SNORA63	small nucleolar RNA, H/ACA box 63
54954	0.108	0.0212	0.3798	2.30409	0.874985	341.22	FAM120C	family with sequence similarity 120C
54830	0.217	0.0661	0.4759	1.83746	0.874456	140.26	NUP62CL	nucleoporin 62 C-terminal like
23253	0.0164	0.0011	0.2677	3.26284	0.87352	1096.26	ANKRD12	ankyrin repeat domain 12
57761	0.5	0.27	0.7916	1.10314	0.873274	604.85	TRIB3	tribbles pseudokinase 3
5616	0.615	0.391	1.017	0.858651	0.87322	120.28	PRKY	protein kinase Y-linked (pseudogene)
6595	3.88e-06	1.47e-08	0.154	5.66504	0.872681	2403.29	SMARCA2	SWI/SNF related, matrix associated, actin dependent regulator of chromatin, subfamily a, member 2
2710	0.0283	0.00255	0.2888	3.01713	0.871493	490.55	GK	glycerol kinase
80071	0.221	0.0681	0.4767	1.82457	0.869703	64.24	CCDC15	coiled-coil domain containing 15
23097	0.00223	5.91e-05	0.2164	4.0162	0.869189	740.6	CDK19	cyclin dependent kinase 19
58508	0.012	0.000692	0.2562	3.39284	0.869183	2827.07	KMT2C	lysine methyltransferase 2C
112267879	0.301	0.113	0.5482	1.58437	0.868582	13.53	LOC112267879	uncharacterized LOC112267879
102659353	0.00858	0.000423	0.2464	3.52523	0.868465	793.78	THRIL	TNF and HNRNPL related immunoregulatory long non-coding RNA
27340	0.00781	0.00037	0.2438	3.56069	0.868097	721.88	UTP20	UTP20 small subunit processome component
10924	0.21	0.0626	0.4653	1.86203	0.866474	654.05	SMPDL3A	sphingomyelin phosphodiesterase acid like 3A
6470	0.105	0.0203	0.3734	2.32047	0.866377	1181.44	SHMT1	serine hydroxymethyltransferase 1
10512	0.338	0.137	0.5824	1.48681	0.865924	1010.27	SEMA3C	semaphorin 3C
100129858	0.217	0.066	0.4707	1.83872	0.865525	23.51	SCOC-AS1	SCOC antisense RNA 1
101928578	0.0466	0.0055	0.3118	2.77631	0.865525	45.85	RAP2C-AS1	RAP2C antisense RNA 1
399975	0.283	0.102	0.5293	1.63502	0.865486	31.9	LOC399975	uncharacterized LOC399975
54959	0.511	0.279	0.8001	1.08151	0.865284	612.07	ODAM	odontogenic, ameloblast associated
163255	0.0464	0.00548	0.3112	2.77751	0.864397	72.05	ZNF540	zinc finger protein 540
55825	0.0418	0.00465	0.3053	2.83058	0.864091	858.1	PECR	peroxisomal trans-2-enoyl-CoA reductase
3174	0.092	0.0163	0.3595	2.40162	0.86333	718.84	HNF4G	hepatocyte nuclear factor 4 gamma
84612	0.00283	8.17e-05	0.2191	3.93929	0.862924	436.65	PARD6B	par-6 family cell polarity regulator beta
105374808	NA	0.169	0.6272	1.3757	0.8628	12.62	LOC105374808	replaced by ID 10505
101926895	0.0671	0.00981	0.3338	2.58239	0.861934	20.52	CRTC3-AS1	CRTC3 antisense RNA 1
404744	0.211	0.0631	0.4637	1.85876	0.861862	63.91	NPSR1-AS1	NPSR1 antisense RNA 1
80010	0.0147	0.000934	0.2603	3.30978	0.861421	521.55	RMI1	RecQ mediated genome instability 1
100507334	0.462	0.235	0.7259	1.18666	0.861389	17.78	LOC100507334	two pore channel 3 pseudogene
641298	0.0631	0.00897	0.3296	2.61318	0.861268	255.1	SMG1P1	SMG1 pseudogene 1
29028	0.251	0.0834	0.4973	1.73142	0.861081	1346.14	ATAD2	ATPase family AAA domain containing 2
3092	0.0717	0.0109	0.338	2.54662	0.860878	464.96	HIP1	huntingtin interacting protein 1
59344	NA	0.197	0.6661	1.29137	0.860241	10.4	ALOXE3	arachidonate lipoxygenase 3
107986196	0.00919	0.000469	0.2458	3.49768	0.859758	155.93	LOC107986196	uncharacterized LOC107986196
205428	0.000725	1.2e-05	0.1963	4.3775	0.859355	247.25	DIPK2A	divergent protein kinase domain 2A
56255	0.0161	0.00108	0.2629	3.26879	0.859275	1482.86	TMX4	thioredoxin related transmembrane protein 4
653820	0.426	0.204	0.676	1.26957	0.858186	91.54	FAM72B	family with sequence similarity 72 member B
79674	0.527	0.296	0.8172	1.04575	0.854577	53.18	VEPH1	ventricular zone expressed PH domain containing 1
101929823	0.153	0.037	0.4091	2.08576	0.853354	24.55	LOC101929823	uncharacterized LOC101929823
107984263	0.0553	0.00723	0.3177	2.68594	0.853205	55.49	LOC107984263	uncharacterized LOC107984263
11278	0.48	0.251	0.7436	1.14721	0.853071	117.51	KLF12	KLF transcription factor 12
4602	0.42	0.198	0.663	1.28601	0.852684	91.01	MYB	MYB proto-oncogene, transcription factor
414149	0.142	0.0327	0.3993	2.1352	0.852545	99.97	ACBD7	acyl-CoA binding domain containing 7
23506	0.00227	6.09e-05	0.2123	4.00931	0.851211	578.34	BICRAL	BICRA like chromatin remodeling complex associated protein
375444	0.151	0.0361	0.4049	2.09575	0.848617	67.73	C5orf34	chromosome 5 open reading frame 34
101928705	0.148	0.0349	0.4017	2.10909	0.847244	32.22	LOC101928705
113802	0.0659	0.00955	0.3269	2.59167	0.847143	217.03	HENMT1	HEN methyltransferase 1
22995	0.178	0.0473	0.4269	1.98371	0.846855	273.97	CEP152	centrosomal protein 152
641	0.463	0.236	0.7147	1.18472	0.84674	234.22	BLM	BLM RecQ like helicase
64921	0.0319	0.00304	0.2856	2.96407	0.846637	227.96	CASD1	CAS1 domain containing 1
151648	0.332	0.133	0.5639	1.50075	0.846292	128.71	SGO1	shugoshin 1
503693	0.17	0.0438	0.4195	2.01632	0.845868	15.07	LOH12CR2	loss of heterozygosity on chromosome 12, region 2
26084	0.0766	0.0122	0.3376	2.505	0.845691	1022.4	ARHGEF26	Rho guanine nucleotide exchange factor 26
10223	NA	NA	1.3149	0.642941	0.845407	224.74	GPA33	glycoprotein A33
1960	0.419	0.198	0.6564	1.28751	0.845167	188.7	EGR3	early growth response 3
79689	0.619	0.396	0.9948	0.84929	0.844864	63.32	STEAP4	STEAP4 metalloreductase
83742	0.427	0.205	0.6666	1.26659	0.844352	266.6	MARVELD1	MARVEL domain containing 1
6591	0.339	0.138	0.5694	1.4828	0.844309	96.45	SNAI2	snail family transcriptional repressor 2
7857	0.184	0.0498	0.4301	1.96136	0.84355	14.02	SCG2	secretogranin II
51203	0.42	0.199	0.657	1.28384	0.843422	1055.73	NUSAP1	nucleolar and spindle associated protein 1
112268122	0.472	0.244	0.7239	1.1642	0.842738	16.76	LOC112268122
387509	0.185	0.0503	0.4304	1.95753	0.842439	690.37	GPR153	G protein-coupled receptor 153
49854	0.0145	0.000919	0.2539	3.3141	0.84151	796.24	ZBTB21	zinc finger and BTB domain containing 21
1031	0.41	0.19	0.642	1.31068	0.84141	230.43	CDKN2C	cyclin dependent kinase inhibitor 2C
388572	NA	0.148	0.5813	1.44615	0.840576	12.59	LOC388572	replaced by ID 112268070
9788	0.0815	0.0136	0.3401	2.4687	0.839583	988.23	MTSS1	MTSS I-BAR domain containing 1
100505716	NA	0.0979	0.5072	1.65494	0.839351	9.09	LOC100505716	uncharacterized LOC100505716
23074	0.00999	0.000533	0.2422	3.46345	0.838851	737.81	BLTP3B	bridge-like lipid transfer protein family member 3B
80329	0.524	0.293	0.798	1.0511	0.83883	15.91	ULBP1	UL16 binding protein 1
7913	0.085	0.0145	0.3426	2.44587	0.83792	2578.22	DEK	DEK proto-oncogene
348013	NA	0.288	0.7888	1.06194	0.837673	12.23	TMEM255B	transmembrane protein 255B
122773	0.157	0.0384	0.4044	2.07064	0.837296	28.95	KLHDC1	kelch domain containing 1
55719	0.0026	7.15e-05	0.2107	3.97121	0.836884	845.52	SLF2	SMC5-SMC6 complex localization factor 2
105369225	0.261	0.0893	0.4921	1.69924	0.836122	18.53	LOC105369225	uncharacterized LOC105369225
151050	0.00115	2.31e-05	0.1974	4.23253	0.835404	362.3	KANSL1L	KAT8 regulatory NSL complex subunit 1 like
79809	0.00135	2.93e-05	0.1998	4.1791	0.834783	487.58	TTC21B	tetratricopeptide repeat domain 21B
399761	0.0435	0.00494	0.297	2.81096	0.834723	195.72	BMS1P1	BMS1 pseudogene 1
84419	NA	NA	1.5346	0.543861	0.834611	195.47	C15orf48	chromosome 15 open reading frame 48
83699	0.0797	0.0131	0.3362	2.48144	0.834156	3635.9	SH3BGRL2	SH3 domain binding glutamate rich protein like 2
57587	0.022	0.00174	0.2663	3.13183	0.833892	1252.66	CFAP97	cilia and flagella associated protein 97
79832	0.0378	0.00399	0.2896	2.87874	0.833777	958.51	QSER1	glutamine and serine rich 1
728673	0.171	0.0443	0.4144	2.01163	0.833704	52.96	FAM88B	family with sequence similarity 88 member B
6319	0.145	0.0338	0.3925	2.12299	0.833368	77286.1	SCD	stearoyl-CoA desaturase
4998	0.487	0.258	0.7364	1.13162	0.833334	294.33	ORC1	origin recognition complex subunit 1
130888	0.0591	0.00802	0.3141	2.65124	0.832751	74.32	FBXO36	F-box protein 36
79725	0.02	0.00151	0.2624	3.1728	0.832592	83.3	THAP9	THAP domain containing 9
130752	0.303	0.115	0.528	1.57683	0.832538	24.71	MDH1B	malate dehydrogenase 1B
778	NA	0.263	0.7442	1.11842	0.832353	12.86	CACNA1F	calcium voltage-gated channel subunit alpha1 F
163486	0.187	0.051	0.4265	1.95122	0.832165	206.64	DENND1B	DENN domain containing 1B
4208	0.637	0.415	1.0202	0.815572	0.832063	59.34	MEF2C	myocyte enhancer factor 2C
55034	0.125	0.0266	0.3753	2.21712	0.832038	733.54	MOCOS	molybdenum cofactor sulfurase
100127888	0.148	0.0352	0.3949	2.10657	0.831823	168.54	SLCO4A1-AS1	SLCO4A1 antisense RNA 1
91687	0.0974	0.0178	0.3508	2.36948	0.831284	143.61	CENPL	centromere protein L
399821	0.0848	0.0144	0.3393	2.44773	0.830594	20.62	EDRF1-DT	EDRF1 divergent transcript
4751	0.431	0.209	0.6608	1.25558	0.829699	451.49	NEK2	NIMA related kinase 2
100128782	0.13	0.0286	0.3791	2.18861	0.829698	206.67	ERCC6L2-AS1	ERCC6L2 antisense RNA 1
23089	0.14	0.0321	0.3868	2.14284	0.828836	2157.6	PEG10	paternally expressed 10
827	0.375	0.164	0.5956	1.39149	0.828736	32.94	CAPN6	calpain 6
57684	0.00134	2.88e-05	0.198	4.18287	0.828062	187.39	ZBTB26	zinc finger and BTB domain containing 26
121512	2.25e-05	1.26e-07	0.1566	5.28474	0.827769	1158.63	FGD4	FYVE, RhoGEF and PH domain containing 4
5922	0.0381	0.00403	0.2878	2.87563	0.827561	457.02	RASA2	RAS p21 protein activator 2
100506258	0.25	0.0826	0.4767	1.73591	0.827432	45.25	SYT9-AS1	SYT9 antisense RNA 1
100271836	0.0748	0.0117	0.3283	2.51958	0.827277	407.19	SMG1P3	SMG1 pseudogene 3
100506299	0.207	0.0614	0.4421	1.87066	0.827005	22.44	ID2-AS1	ID2 antisense RNA 1
54407	0.0206	0.00159	0.2618	3.15812	0.826929	8335.22	SLC38A2	solute carrier family 38 member 2
105374085	0.0993	0.0183	0.3504	2.35858	0.826546	31.09	LOC105374085	uncharacterized LOC105374085
112267951	0.151	0.0362	0.3946	2.09475	0.826484	86.77	LOC112267951
7514	0.00354	0.000115	0.2142	3.85758	0.826423	3967.5	XPO1	exportin 1
107985780	0.375	0.164	0.5931	1.39328	0.826317	67.17	LOC107985780
10194	0.00266	7.36e-05	0.2084	3.96418	0.826091	483.32	TSHZ1	teashirt zinc finger homeobox 1
6322	0.145	0.0337	0.3888	2.12363	0.825725	702.39	SCML1	Scm polycomb group protein like 1
102724687	NA	0.235	0.6951	1.18748	0.825466	12.91	LOC102724687	uncharacterized LOC102724687
5581	0.00348	0.000111	0.2134	3.86594	0.824812	169.23	PRKCE	protein kinase C epsilon
5962	0.0758	0.012	0.3282	2.51219	0.824538	1901.31	RDX	radixin
124961	0.154	0.0373	0.3956	2.08284	0.82398	226.31	ZFP3	ZFP3 zinc finger protein
144245	0.00142	3.13e-05	0.1979	4.16345	0.823792	238.45	ALG10B	ALG10 alpha-1,2-glucosyltransferase B
79677	9.04e-05	6.87e-07	0.1658	4.96492	0.822949	1182.77	SMC6	structural maintenance of chromosomes 6
983	0.423	0.201	0.6435	1.27859	0.822748	1083.98	CDK1	cyclin dependent kinase 1
10599	0.663	0.446	1.0797	0.761532	0.822191	14.7	SLCO1B1	solute carrier organic anion transporter family member 1B1
55800	0.322	0.127	0.5383	1.52686	0.821856	26.55	SCN3B	sodium voltage-gated channel beta subunit 3
22801	0.657	0.439	1.0609	0.77382	0.820977	33.91	ITGA11	integrin subunit alpha 11
23657	0.26	0.0883	0.4814	1.70453	0.820597	943.3	SLC7A11	solute carrier family 7 member 11
5422	0.152	0.0365	0.3923	2.09134	0.820519	479.15	POLA1	DNA polymerase alpha 1, catalytic subunit
105373759	NA	0.0814	0.4709	1.74249	0.820469	12.4	LOC105373759	uncharacterized LOC105373759
286102	0.0034	0.000106	0.2115	3.87683	0.819764	67.64	TMED10P1	transmembrane p24 trafficking protein 10 pseudogene 1
23150	0.103	0.0194	0.3507	2.33762	0.819712	1069.07	FRMD4B	FERM domain containing 4B
23195	0.00291	8.56e-05	0.2086	3.92813	0.819253	2317.5	MDN1	midasin AAA ATPase 1
105374355	NA	0.264	0.7324	1.1164	0.817611	12.23	LOC105374355	vegetative cell wall protein gp1-like
107984428	0.247	0.0812	0.4689	1.74364	0.817589	18.23	LOC107984428	uncharacterized LOC107984428
7694	0.532	0.3	0.7894	1.03566	0.817566	43.99	ZNF135	zinc finger protein 135
51199	0.0834	0.014	0.3328	2.4561	0.817478	1467.42	NIN	ninein
104326055	NA	NA	1.6303	0.501376	0.817373	192.27	APOA1-AS	APOA1 antisense RNA
100861513	0.118	0.0246	0.3633	2.24821	0.816845	40.34	ZMYM4-AS1	ZMYM4 antisense RNA 1
113612	0.155	0.0378	0.3932	2.07698	0.81673	202.39	CYP2U1	cytochrome P450 family 2 subfamily U member 1
7151	0.0573	0.00764	0.3061	2.66764	0.816544	19.87	TOP1P1	DNA topoisomerase I pseudogene 1
79896	0.00116	2.36e-05	0.193	4.22821	0.816174	428.22	THNSL1	threonine synthase like 1
57650	0.317	0.123	0.5297	1.54038	0.815986	275.49	CIP2A	cellular inhibitor of PP2A
158219	0.0171	0.00119	0.2516	3.24219	0.815895	554.41	TTC39B	tetratricopeptide repeat domain 39B
54892	0.358	0.152	0.568	1.43403	0.814476	735.17	NCAPG2	non-SMC condensin II complex subunit G2
285440	0.0422	0.00472	0.2882	2.82588	0.814293	1185.85	CYP4V2	cytochrome P450 family 4 subfamily V member 2
54989	0.000253	2.68e-06	0.1734	4.69387	0.814063	1477.61	ZNF770	zinc finger protein 770
7576	0.0345	0.00344	0.2781	2.92502	0.813587	424.27	ZNF28	zinc finger protein 28
83538	0.194	0.0547	0.4232	1.92106	0.813067	14.52	ODAD4	outer dynein arm docking complex subunit 4
101928274	0.0183	0.00131	0.253	3.21274	0.8128	46.77	LOC101928274	uncharacterized LOC101928274
344787	0.0714	0.0108	0.3189	2.54833	0.812748	66.8	ZNF860	zinc finger protein 860
1836	0.229	0.0721	0.4511	1.79823	0.811235	359.39	SLC26A2	solute carrier family 26 member 2
22835	0.00697	0.000312	0.225	3.60538	0.811128	245.33	ZFP30	ZFP30 zinc finger protein
55783	0.00195	4.96e-05	0.1999	4.05732	0.810987	1041.04	CMTR2	cap methyltransferase 2
596	0.2	0.0577	0.427	1.89793	0.81047	78.89	BCL2	BCL2 apoptosis regulator
2491	0.391	0.176	0.5982	1.35458	0.810315	307.24	CENPI	centromere protein I
63939	0.0261	0.00226	0.2652	3.05424	0.809994	387.53	FAM217B	family with sequence similarity 217 member B
5019	0.109	0.0214	0.352	2.30068	0.809801	1046.03	OXCT1	3-oxoacid CoA-transferase 1
132660	0.0183	0.00131	0.252	3.21332	0.809752	356.99	LIN54	lin-54 DREAM MuvB core complex component
701	0.402	0.184	0.6096	1.32833	0.809728	663.91	BUB1B	BUB1 mitotic checkpoint serine/threonine kinase B
25913	5.94e-06	2.54e-08	0.1452	5.57024	0.808954	377.23	POT1	protection of telomeres 1
131544	0.0185	0.00133	0.2521	3.20879	0.808828	1043.12	CRYBG3	crystallin beta-gamma domain containing 3
79940	0.274	0.0968	0.4867	1.6605	0.808169	270.17	LINC00472	long intergenic non-protein coding RNA 472
56929	0.0058	0.00024	0.2201	3.67217	0.808102	642.81	FEM1C	fem-1 homolog C
100652770	0.128	0.0277	0.3671	2.2009	0.807964	323.75	DSG2-AS1	DSG2 antisense RNA 1
107986656	0.296	0.11	0.5058	1.59677	0.807702	14.99	LOC107986656	uncharacterized LOC107986656
5101	0.207	0.0612	0.4312	1.87195	0.807274	281.68	PCDH9	protocadherin 9
286097	0.677	0.465	1.1057	0.730028	0.807196	33.35	MICU3	mitochondrial calcium uptake family member 3
57645	0.0117	0.00067	0.2373	3.40154	0.807158	2045.43	POGK	pogo transposable element derived with KRAB domain
100505989	NA	NA	1.4198	0.568464	0.807079	150.41	SMIM31	small integral membrane protein 31
100652772	0.0176	0.00124	0.2498	3.23027	0.806997	188.81	NNT-AS1	NNT antisense RNA 1
84333	4.28e-05	2.71e-07	0.1569	5.14249	0.806985	1109.93	PCGF5	polycomb group ring finger 5
102723566	0.457	0.23	0.6727	1.19944	0.806859	15.78	LOC102723566	uncharacterized LOC102723566
2200	0.398	0.181	0.6034	1.33706	0.806797	54.87	FBN1	fibrillin 1
55165	0.471	0.243	0.6911	1.16739	0.806753	551.55	CEP55	centrosomal protein 55
171546	0.000693	1.12e-05	0.1836	4.39252	0.806499	1041.43	SPTSSA	serine palmitoyltransferase small subunit A
253461	0.184	0.0498	0.4109	1.96189	0.806101	6615.36	ZBTB38	zinc finger and BTB domain containing 38
26224	0.000126	1.1e-06	0.1653	4.87217	0.805368	737.88	FBXL3	F-box and leucine rich repeat protein 3
10403	0.463	0.236	0.6787	1.18566	0.804728	426.64	NDC80	NDC80 kinetochore complex component
3638	0.211	0.0632	0.433	1.85791	0.804562	4021.73	INSIG1	insulin induced gene 1
9994	0.0973	0.0178	0.3393	2.37024	0.804286	685.72	CASP8AP2	caspase 8 associated protein 2
4835	0.126	0.0272	0.3642	2.2083	0.804244	484.97	NQO2	N-ribosyldihydronicotinamide:quinone reductase 2
3176	0.0103	0.000559	0.2329	3.45091	0.803826	817.02	HNMT	histamine N-methyltransferase
10891	0.19	0.0531	0.4155	1.93421	0.803682	872.12	PPARGC1A	PPARG coactivator 1 alpha
84239	NA	NA	0.9827	0.817784	0.803653	66.45	ATP13A4	ATPase 13A4
4863	0.00353	0.000114	0.2082	3.85929	0.803608	541.62	NPAT	nuclear protein, coactivator of histone transcription
57088	0.178	0.0475	0.4054	1.98215	0.803492	232.74	PLSCR4	phospholipid scramblase 4
55084	0.457	0.23	0.6696	1.19981	0.803343	87.24	SOBP	sine oculis binding protein homolog
729533	0.414	0.194	0.6177	1.29971	0.802892	95.09	FAM72A	family with sequence similarity 72 member A
101928571	0.0827	0.0139	0.3261	2.46085	0.802373	20.1	ZNF649-AS1	ZNF649 antisense RNA 1
285636	0.0125	0.000729	0.2375	3.37848	0.802311	653.34	RIMOC1	RAB7A interacting MON1-CCZ1 complex subunit 1
27143	0.477	0.249	0.6952	1.15345	0.80189	43.58	PALD1	phosphatase domain containing paladin 1
114882	0.0638	0.00908	0.3073	2.60887	0.801722	1186.11	OSBPL8	oxysterol binding protein like 8
100874222	0.0148	0.000943	0.2424	3.30708	0.801656	140.52	OBI1-AS1	OBI1 antisense RNA 1
100302143	NA	0.0849	0.4651	1.7231	0.801452	13.06	MIR1248	microRNA 1248
56256	0.494	0.264	0.7169	1.11748	0.801097	34.17	SERTAD4	SERTA domain containing 4
9317	0.0443	0.00508	0.2856	2.80209	0.800183	744.12	PTER	phosphotriesterase related
202374	0.29	0.106	0.4953	1.61531	0.800021	37.12	STK32A	serine/threonine kinase 32A
1730	0.0118	0.000679	0.2354	3.39793	0.79984	580.26	DIAPH2	diaphanous related formin 2
26804	0.297	0.111	0.5013	1.59455	0.799423	20.39	SNORD45B	small nucleolar RNA, C/D box 45B
100505832	0.35	0.146	0.5494	1.45515	0.799395	31.67	PROX1-AS1	PROX1 antisense RNA 1
9969	0.0308	0.00288	0.2682	2.97985	0.799152	2940.59	MED13	mediator complex subunit 13
64946	0.346	0.143	0.5451	1.46572	0.798999	164.06	CENPH	centromere protein H
80311	0.028	0.00251	0.2642	3.0226	0.79865	187	KLHL15	kelch like family member 15
5885	0.00281	8.07e-05	0.2025	3.94242	0.798533	4583.78	RAD21	RAD21 cohesin complex component
367	0.771	0.588	1.4733	0.541977	0.798499	75.65	AR	androgen receptor
9975	0.0281	0.00252	0.2643	3.02053	0.79842	978.39	NR1D2	nuclear receptor subfamily 1 group D member 2
64839	0.029	0.00265	0.2656	3.00597	0.79835	611.48	FBXL17	F-box and leucine rich repeat protein 17
10568	0.424	0.202	0.6256	1.27603	0.798328	728.27	SLC34A2	solute carrier family 34 member 2
170384	0.0186	0.00135	0.2491	3.20452	0.798267	371.54	FUT11	fucosyltransferase 11
79729	0.47	0.242	0.6826	1.16903	0.797954	353.71	SH3D21	SH3 domain containing 21
390927	0.2	0.0579	0.4205	1.89657	0.79744	107.42	ZNF793	zinc finger protein 793
54790	0.0336	0.00331	0.2713	2.93704	0.79687	554.47	TET2	tet methylcytosine dioxygenase 2
54941	0.0351	0.00355	0.2733	2.91535	0.79672	279.56	RNF125	ring finger protein 125
84002	0.257	0.0867	0.4649	1.7132	0.796419	766.51	B3GNT5	UDP-GlcNAc:betaGal beta-1,3-N-acetylglucosaminyltransferase 5
54821	0.39	0.175	0.5867	1.35732	0.796401	227.77	ERCC6L	ERCC excision repair 6 like, spindle assembly checkpoint helicase
116028	0.366	0.158	0.5636	1.41247	0.796126	241.51	RMI2	RecQ mediated genome instability 2
101928323	0.446	0.222	0.6508	1.2224	0.795587	18.59	ZBTB47-AS1	ZBTB47 and NKTR antisense RNA 1
144571	NA	0.0908	0.4704	1.691	0.795419	11.6	A2M-AS1	A2M antisense RNA 1
107985898	0.189	0.0524	0.41	1.93978	0.795339	21.91	LOC107985898
91664	0.00342	0.000108	0.2054	3.87129	0.795108	268.59	ZNF845	zinc finger protein 845
284273	4.62e-08	5.01e-11	0.121	6.57054	0.794948	1096.14	PTGR3	prostaglandin reductase 3
286826	0.0895	0.0156	0.3287	2.41698	0.794487	143.24	LIN9	lin-9 DREAM MuvB core complex component
157313	0.398	0.181	0.5935	1.33743	0.793823	408.43	CDCA2	cell division cycle associated 2
23592	0.00524	0.000202	0.2134	3.71637	0.793062	742.58	LEMD3	LEM domain containing 3
107985506	NA	0.232	0.6635	1.19521	0.792994	13.12	LOC107985506
1139	0.466	0.239	0.6735	1.17729	0.792911	16.69	CHRNA7	cholinergic receptor nicotinic alpha 7 subunit
4781	0.00951	0.000494	0.2276	3.48379	0.792882	1110.97	NFIB	nuclear factor I B
9185	0.000395	4.77e-06	0.1733	4.57472	0.79277	791.46	REPS2	RALBP1 associated Eps domain containing 2
100131320	NA	0.0608	0.4228	1.87463	0.792635	9.76	RAB6C-AS1	RAB6C antisense RNA 1
112267861	0.347	0.144	0.5416	1.46226	0.791949	23.48	LOC112267861
116441	0.702	0.495	1.1605	0.682363	0.7919	51.42	TM4SF18	transmembrane 4 L six family member 18
115019	0.674	0.461	1.0733	0.737733	0.791787	621.26	SLC26A9	solute carrier family 26 member 9
5966	0.0357	0.00369	0.2726	2.90374	0.79151	494.2	REL	REL proto-oncogene, NF-kB subunit
2309	0.00685	0.000305	0.2192	3.61094	0.791374	1588.44	FOXO3	forkhead box O3
101929351	NA	0.242	0.6762	1.16935	0.790737	11.74	CDC37L1-DT	CDC37L1 divergent transcript
10773	0.00333	0.000103	0.2036	3.88366	0.790673	304.36	ZBTB6	zinc finger and BTB domain containing 6
677847	0.162	0.0405	0.3859	2.04821	0.790309	19.49	SNORA81	small nucleolar RNA, H/ACA box 81
253260	0.0561	0.00737	0.2948	2.67943	0.78986	998.33	RICTOR	RPTOR independent companion of MTOR complex 2
4915	0.379	0.167	0.5708	1.38338	0.78965	1549.87	NTRK2	neurotrophic receptor tyrosine kinase 2
148709	0.19	0.0527	0.4074	1.93755	0.789318	43.07	ACTG1P25	actin gamma 1 pseudogene 25
219749	0.0621	0.00873	0.3009	2.62239	0.789156	182.17	ZNF25	zinc finger protein 25
149175	0.0124	0.000723	0.2333	3.38059	0.788602	189.62	MANEAL	mannosidase endo-alpha like
8701	0.422	0.201	0.6158	1.28007	0.788222	120.2	DNAH11	dynein axonemal heavy chain 11
55454	0.0644	0.00921	0.3025	2.60415	0.787659	372.35	CSGALNACT2	chondroitin sulfate N-acetylgalactosaminyltransferase 2
100190986	0.215	0.065	0.4268	1.84556	0.787604	154.93	LOC100190986	uncharacterized LOC100190986
5814	0.000431	5.57e-06	0.1733	4.54222	0.78699	1149.03	PURB	purine rich element binding protein B
5983	0.337	0.137	0.5286	1.4885	0.786788	467.12	RFC3	replication factor C subunit 3
55148	0.0454	0.00531	0.2822	2.78774	0.786641	1030.84	UBR7	ubiquitin protein ligase E3 component n-recognin 7
25945	0.0876	0.0152	0.3235	2.42866	0.785784	1532.9	NECTIN3	nectin cell adhesion molecule 3
102723665	0.0556	0.00729	0.2928	2.68342	0.785681	33.76	LOC102723665	uncharacterized LOC102723665
107987147	0.148	0.0349	0.3722	2.10974	0.785301	259.8	LOC107987147
201973	0.0511	0.0064	0.2879	2.72652	0.785033	187.41	PRIMPOL	primase and DNA directed polymerase
283038	0.161	0.0401	0.3823	2.05269	0.7847	15.9	LOC283038	uncharacterized LOC283038
2620	0.0498	0.00615	0.2864	2.73955	0.784689	61.05	GAS2	growth arrest specific 2
100033819	0.797	0.626	1.6118	0.48668	0.784434	190.21	MIR675	microRNA 675
29969	0.339	0.138	0.5293	1.48168	0.784309	140.12	MDFIC	MyoD family inhibitor domain containing
644192	0.379	0.167	0.5673	1.38218	0.78415	25.64	NR2F2-AS1	NR2F2 antisense RNA 1
5810	0.00314	9.55e-05	0.2007	3.90173	0.783061	794.46	RAD1	RAD1 checkpoint DNA exonuclease
25976	0.0508	0.00632	0.2868	2.73061	0.783015	1523.35	TIPARP	TCDD inducible poly(ADP-ribose) polymerase
54922	0.513	0.282	0.7274	1.07635	0.782882	29.92	RASIP1	Ras interacting protein 1
112268131	0.136	0.0305	0.3618	2.16296	0.782606	64.58	LOC112268131
9303	0.378	0.166	0.5646	1.38539	0.782188	14.06	SNORD25	small nucleolar RNA, C/D box 25
144577	0.000124	1.06e-06	0.1603	4.88029	0.782111	307.21	KICS2	KICSTOR subunit 2
79026	0.00858	0.000422	0.2216	3.52584	0.781345	41809.2	AHNAK	AHNAK nucleoprotein
116984	0.0292	0.00267	0.26	3.00299	0.780694	983.1	ARAP2	ArfGAP with RhoGAP domain, ankyrin repeat and PH domain 2
84503	0.0114	0.000645	0.2287	3.41201	0.780488	107.11	ZNF527	zinc finger protein 527
8895	0.00272	7.59e-05	0.197	3.9571	0.779678	3618.5	CPNE3	copine 3
100874110	NA	0.13	0.515	1.51324	0.779322	10.18	GLYCTK-AS1	GLYCTK antisense RNA 1
57191	NA	0.187	0.5908	1.31882	0.779167	11.69	VN1R1	vomeronasal 1 receptor 1
100216479	0.379	0.166	0.5629	1.38408	0.779054	39.84	FAR2P2	fatty acyl-CoA reductase 2 pseudogene 2
7486	0.000465	6.06e-06	0.1721	4.52411	0.778825	726.53	WRN	WRN RecQ like helicase
101060200	0.0957	0.0173	0.3273	2.37948	0.778821	71.23	ZNF891	zinc finger protein 891
2330	0.334	0.134	0.5202	1.49688	0.778693	1430.86	FMO5	flavin containing dimethylaniline monoxygenase 5
64800	0.326	0.129	0.5134	1.51612	0.778324	35.63	EFCAB6	EF-hand calcium binding domain 6
106478991	0.202	0.0587	0.4116	1.89045	0.778097	21.9	LINC00449	long intergenic non-protein coding RNA 449
10735	0.00113	2.28e-05	0.1836	4.23579	0.77763	1811.01	STAG2	stromal antigen 2
55259	0.419	0.197	0.6028	1.28962	0.777356	34.55	DNAI7	dynein axonemal intermediate chain 7
7516	0.355	0.149	0.5391	1.44137	0.777096	218.55	XRCC2	X-ray repair cross complementing 2
107983971	0.208	0.0618	0.4159	1.86798	0.776856	13.98	LOC107983971
1948	0.0323	0.0031	0.2624	2.95769	0.776128	2235.62	EFNB2	ephrin B2
10314	0.0349	0.00351	0.2658	2.91912	0.775944	1057.81	LANCL1	LanC like glutathione S-transferase 1
101927380	0.139	0.0318	0.3612	2.14666	0.775296	34.85	CARNMT1-AS1	CARNMT1 antisense RNA 1
9786	0.00296	8.8e-05	0.1977	3.92159	0.775243	566.47	KIAA0586	KIAA0586
105371554	0.338	0.137	0.5217	1.48542	0.775008	18.33	LOC105371554	uncharacterized LOC105371554
8864	0.00174	4.24e-05	0.1893	4.09403	0.774934	447.22	PER2	period circadian regulator 2
8476	0.053	0.00682	0.2862	2.70558	0.774207	2991.96	CDC42BPA	CDC42 binding protein kinase alpha
5655	0.284	0.102	0.4739	1.63324	0.773996	10088.2	KLK10	kallikrein related peptidase 10
8763	0.00614	0.000263	0.212	3.64971	0.773787	5983.43	CD164	CD164 molecule
202020	0.278	0.0994	0.4695	1.64787	0.773636	122.14	TAPT1-AS1	TAPT1 antisense RNA 1 (head to head)
84197	0.329	0.131	0.5123	1.50922	0.773208	203.01	POMK	protein O-mannose kinase
8821	NA	NA	0.5672	1.36302	0.773138	595.39	INPP4B	inositol polyphosphate-4-phosphatase type II B
100423004	0.267	0.0929	0.4601	1.68039	0.773074	46.1	MIR4315-1	microRNA 4315-1
105378980	0.118	0.0246	0.344	2.24691	0.77303	34.1	LOC105378980	uncharacterized LOC105378980
102724951	0.361	0.154	0.542	1.42576	0.772701	137.62	LOC102724951	uncharacterized LOC102724951
57690	0.0102	0.000548	0.2235	3.45622	0.772387	386.57	TNRC6C	trinucleotide repeat containing adaptor 6C
161725	0.0434	0.00492	0.2746	2.81203	0.772149	85.88	OTUD7A	OTU deubiquitinase 7A
54800	0.0608	0.0084	0.293	2.63542	0.772075	1160.67	KLHL24	kelch like family member 24
134548	0.473	0.245	0.6635	1.16282	0.771561	155.59	SOWAHA	sosondowah ankyrin repeat domain family member A
10124	0.0278	0.00248	0.255	3.02576	0.771491	632.55	ARL4A	ADP ribosylation factor like GTPase 4A
10979	0.13	0.0285	0.3521	2.19093	0.771416	194.9	FERMT2	FERM domain containing kindlin 2
9759	0.0142	0.000885	0.2319	3.32479	0.771013	511.57	HDAC4	histone deacetylase 4
23052	0.00341	0.000107	0.199	3.87322	0.770626	1632.22	ENDOD1	endonuclease domain containing 1
147837	0.547	0.316	0.7681	1.00306	0.770434	20.47	ZNF563	zinc finger protein 563
2005	0.0214	0.00167	0.2451	3.14305	0.770262	1220.1	ELK4	ETS transcription factor ELK4
222256	0.388	0.173	0.5655	1.36128	0.769853	86.61	CDHR3	cadherin related family member 3
79666	0.00275	7.77e-05	0.1948	3.95126	0.76953	253.26	PLEKHF2	pleckstrin homology and FYVE domain containing 2
665	0.0394	0.00424	0.2689	2.85955	0.768823	2727.32	BNIP3L	BCL2 interacting protein 3 like
80127	0.0475	0.00566	0.2777	2.7666	0.768194	213.3	BBOF1	basal body orientation factor 1
389114	0.0246	0.00207	0.2493	3.08039	0.767904	148.65	ZNF662	zinc finger protein 662
10464	0.000698	1.14e-05	0.1747	4.38855	0.766861	622.25	PIBF1	progesterone immunomodulatory binding factor 1
79901	0.111	0.0219	0.3346	2.2914	0.766654	798.36	CYBRD1	cytochrome b reductase 1
105376383	NA	0.242	0.6551	1.16909	0.765859	11.73	LINC02678	long intergenic non-protein coding RNA 2678
85417	0.138	0.0311	0.3552	2.15566	0.765746	43.81	CCNB3	cyclin B3
105375798	NA	0.181	0.5718	1.3387	0.765531	11.14	LOC105375798	uncharacterized LOC105375798
10635	0.483	0.255	0.6716	1.13906	0.765018	243.35	RAD51AP1	RAD51 associated protein 1
4297	0.0249	0.0021	0.2486	3.07576	0.764721	2885.8	KMT2A	lysine methyltransferase 2A
162967	0.325	0.129	0.5037	1.51729	0.764298	200.81	ZNF320	zinc finger protein 320
150082	0.0699	0.0104	0.2984	2.5612	0.764274	47.45	LCA5L	lebercilin LCA5 like
100288413	0.105	0.0202	0.3289	2.32232	0.763825	106.36	ERVMER34-1	endogenous retrovirus group MER34 member 1, envelope
105375095	0.364	0.156	0.5382	1.41891	0.763721	15.89	LOC105375095	uncharacterized LOC105375095
29974	0.566	0.337	0.7944	0.960784	0.763209	634.73	A1CF	APOBEC1 complementation factor
285349	0.4	0.183	0.5725	1.33255	0.762859	13.79	ZNF660	zinc finger protein 660
79800	0.146	0.0343	0.3604	2.11632	0.762656	308.27	CARF	calcium responsive transcription factor
55166	0.154	0.0374	0.3663	2.08175	0.762477	118.22	CENPQ	centromere protein Q
100381270	0.25	0.0826	0.4393	1.73555	0.762456	1427.59	ZBED6	zinc finger BED-type containing 6
284370	0.0294	0.0027	0.2539	3.00004	0.761775	196.47	ZNF615	zinc finger protein 615
4683	0.00719	0.000328	0.2119	3.59249	0.761191	1162.03	NBN	nibrin
196475	0.402	0.184	0.5733	1.32742	0.761053	32.57	RMST	rhabdomyosarcoma 2 associated transcript
150737	0.00752	0.000348	0.2126	3.57667	0.760549	299.46	TTC30B	tetratricopeptide repeat domain 30B
283489	0.0165	0.00112	0.2333	3.25855	0.760206	1048.34	CHAMP1	chromosome alignment maintaining phosphoprotein 1
79605	0.276	0.0983	0.4598	1.65324	0.760157	230.77	PGBD5	piggyBac transposable element derived 5
107984248	0.151	0.0363	0.3631	2.09306	0.760079	28.61	LOC107984248	replaced by ID 729262
9857	0.0336	0.00331	0.2588	2.93704	0.760073	2029.1	CEP350	centrosomal protein 350
56267	0.000672	1.06e-05	0.1725	4.404	0.759888	1007.36	KYAT3	kynurenine aminotransferase 3
6403	0.743	0.545	1.2565	0.60454	0.759588	28.56	SELP	selectin P
100272147	0.171	0.0441	0.3772	2.01318	0.759397	80.78	CMC4	C-X9-C motif containing 4
4815	0.262	0.09	0.4476	1.6956	0.758982	20.44	NINJ2	ninjurin 2
60437	0.417	0.196	0.5866	1.29387	0.758929	15.43	CDH26	cadherin 26
10926	0.189	0.0522	0.3906	1.94109	0.758116	266.42	DBF4	DBF4 zinc finger
22795	0.477	0.249	0.6574	1.15308	0.757982	55.16	NID2	nidogen 2
7915	0.0207	0.0016	0.2401	3.15608	0.757715	771.23	ALDH5A1	aldehyde dehydrogenase 5 family member A1
5874	0.322	0.127	0.4969	1.52471	0.757645	1229.02	RAB27B	RAB27B, member RAS oncogene family
11136	0.602	0.376	0.8562	0.884845	0.757593	13.36	SLC7A9	solute carrier family 7 member 9
100616248	0.177	0.0468	0.381	1.98833	0.75753	17.01	MIR4724	microRNA 4724
441294	0.528	0.297	0.7267	1.04201	0.75723	72.7	CTAGE15	CTAGE family member 15
105375363	0.103	0.0195	0.3241	2.33536	0.75697	31.25	LOC105375363	uncharacterized LOC105375363
342184	0.217	0.066	0.4117	1.83865	0.756966	397.31	FMN1	formin 1
101929099	0.173	0.0451	0.3776	2.00375	0.756651	14.15	CD101-AS1	CD101 antisense RNA 1
11215	0.159	0.0393	0.3671	2.06058	0.756526	2692.11	AKAP11	A-kinase anchoring protein 11
729096	0.115	0.0236	0.3342	2.26372	0.756426	96.63	BMS1P4	BMS1 pseudogene 4
4500	0.58	0.352	0.8119	0.931606	0.756402	16.33	MT1L	metallothionein 1L, pseudogene
6248	0.0821	0.0137	0.3069	2.46455	0.756328	306.34	RSC1A1	regulator of solute carriers 1
8820	0.185	0.0502	0.3862	1.95816	0.756319	21.67	HESX1	HESX homeobox 1
105375384	0.268	0.0938	0.4513	1.67575	0.756249	13.91	LOC105375384	uncharacterized LOC105375384
55023	0.0796	0.0131	0.3046	2.4822	0.756119	1987.07	PHIP	pleckstrin homology domain interacting protein
26060	0.000153	1.44e-06	0.1569	4.81943	0.756035	1124.71	APPL1	adaptor protein, phosphotyrosine interacting with PH domain and leucine zipper 1
869	0.461	0.234	0.6342	1.19013	0.754803	13.18	CBLN1	cerebellin 1 precursor
2957	0.0109	0.000601	0.2199	3.43111	0.754651	821.61	GTF2A1	general transcription factor IIA subunit 1
254887	0.0643	0.00918	0.2896	2.60525	0.754598	714.46	ZDHHC23	zinc finger DHHC-type palmitoyltransferase 23
158405	0.0053	0.000205	0.2032	3.71276	0.754568	650.08	KIAA1958	KIAA1958
6856	3.82e-06	1.34e-08	0.1328	5.68151	0.754514	2252.39	SYPL1	synaptophysin like 1
8600	0.544	0.313	0.7484	1.00809	0.754503	39.93	TNFSF11	TNF superfamily member 11
171523	0.246	0.0806	0.4318	1.74722	0.754479	21.29	CYP2T1P	cytochrome P450 family 2 subfamily T member 1, pseudogene
79685	0.000682	1.09e-05	0.1715	4.39782	0.754293	789.78	SAP30L	SAP30 like
1811	0.745	0.55	1.2607	0.598264	0.754213	61.58	SLC26A3	solute carrier family 26 member 3
107984449	0.389	0.174	0.555	1.35886	0.754186	16.74	LOC107984449	uncharacterized LOC107984449
5509	0.0206	0.00157	0.2385	3.16054	0.753901	212.93	PPP1R3D	protein phosphatase 1 regulatory subunit 3D
10111	9.46e-06	4.34e-08	0.1377	5.47661	0.753865	3179.52	RAD50	RAD50 double strand break repair protein
8654	0.0891	0.0155	0.3115	2.41942	0.753568	784.92	PDE5A	phosphodiesterase 5A
124751	0.0606	0.00837	0.2857	2.63688	0.753365	121.9	KRBA2	KRAB-A domain containing 2
54809	0.509	0.278	0.694	1.0854	0.753254	292.14	SAMD9	sterile alpha motif domain containing 9
6865	NA	0.151	0.5248	1.4349	0.753077	10.81	TACR2	tachykinin receptor 2
23077	0.0222	0.00176	0.2407	3.12797	0.753057	3138.65	MYCBP2	MYC binding protein 2
203228	0.00179	4.41e-05	0.1843	4.08479	0.752753	278.99	C9orf72	C9orf72-SMCR8 complex subunit
105379252	NA	0.348	0.8017	0.938656	0.752505	10.43	LOC105379252	family with sequence similarity 95 member B1-like
26272	7.64e-09	6.46e-12	0.1095	6.86922	0.752319	554.16	FBXO4	F-box protein 4
55055	0.097	0.0177	0.317	2.37284	0.752297	563.86	ZWILCH	zwilch kinetochore protein
11191	0.0945	0.017	0.3153	2.38604	0.752217	29.01	PTENP1	phosphatase and tensin homolog pseudogene 1
100133036	NA	0.358	0.8178	0.919743	0.752192	11.4	FAM95B1	family with sequence similarity 95 member B1
9156	0.5	0.269	0.6809	1.10433	0.751947	261.79	EXO1	exonuclease 1
9937	0.00223	5.89e-05	0.1872	4.01709	0.75188	466.01	DCLRE1A	DNA cross-link repair 1A
57691	0.00897	0.000456	0.2145	3.50558	0.75187	184.09	KIAA1586	KIAA1586
105369828	0.411	0.191	0.5753	1.30641	0.751611	14.92	LOC105369828	uncharacterized LOC105369828
28231	0.16	0.0399	0.3654	2.05529	0.751023	1256.17	SLCO4A1	solute carrier organic anion transporter family member 4A1
731	0.476	0.248	0.6497	1.15558	0.750833	324.34	C8A	complement C8 alpha chain
107987264	0.0347	0.00348	0.2568	2.92183	0.750294	33.65	LOC107987264	putative zinc finger protein 137
102659288	NA	0.259	0.6652	1.12778	0.750145	13.06	LINC02888	long intergenic non-protein coding RNA 2888
203414	0.0246	0.00207	0.2434	3.08057	0.749745	39.74	LINC01560	long intergenic non-protein coding RNA 1560
100174949	0.0832	0.014	0.3051	2.45741	0.749662	447.25	TRIM59-IFT80	TRIM59-IFT80 protein
23530	0.0126	0.000752	0.2224	3.37004	0.749423	2730.19	NNT	nicotinamide nucleotide transhydrogenase
9873	0.104	0.0197	0.3213	2.33186	0.749214	446.94	FCHSD2	FCH and double SH3 domains 2
100287896	0.0426	0.00478	0.2655	2.82136	0.749088	173.78	LIPT2-AS1	LIPT2 antisense RNA 1
143279	0.0187	0.00136	0.2338	3.20364	0.74888	52.4	HECTD2	HECT domain E3 ubiquitin protein ligase 2
114821	0.0912	0.0161	0.3111	2.40693	0.748851	261.06	SCAND3	SCAN domain containing 3
26960	0.279	0.0997	0.4544	1.64648	0.748148	967.24	NBEA	neurobeachin
29068	0.0192	0.00142	0.2345	3.18996	0.74797	1167.54	ZBTB44	zinc finger and BTB domain containing 44
25932	0.0279	0.00249	0.2473	3.02439	0.747877	2439.56	CLIC4	chloride intracellular channel 4
1047	0.514	0.283	0.6961	1.07423	0.747767	509.71	CLGN	calmegin
634	0.567	0.337	0.779	0.959576	0.747525	846.41	CEACAM1	CEA cell adhesion molecule 1
11144	0.624	0.401	0.8895	0.839462	0.746683	16.81	DMC1	DNA meiotic recombinase 1
619567	0.128	0.0279	0.3394	2.19877	0.746341	44.36	SNORD2	small nucleolar RNA, C/D box 2
140687	NA	0.22	0.6083	1.2268	0.746253	9.02	GCNT7	glucosaminyl (N-acetyl) transferase family member 7
9107	0.00708	0.00032	0.2071	3.59888	0.745386	990.24	MTMR6	myotubularin related protein 6
54880	0.0131	0.000795	0.2221	3.35451	0.745004	1247.87	BCOR	BCL6 corepressor
554282	0.465	0.238	0.6308	1.18064	0.744687	76.9	FAM72C	family with sequence similarity 72 member C
23429	0.000162	1.53e-06	0.1549	4.8068	0.74457	731.58	RYBP	RING1 and YY1 binding protein
9590	0.504	0.273	0.6787	1.09652	0.744253	230.92	AKAP12	A-kinase anchoring protein 12
55186	0.0103	0.000554	0.2155	3.45318	0.744209	1046.14	SLC25A36	solute carrier family 25 member 36
55728	0.163	0.0406	0.3635	2.04748	0.744195	207.48	N4BP2	NEDD4 binding protein 2
646817	NA	0.0967	0.4479	1.66099	0.743967	10.61	SETSIP	SET like protein
205717	0.0289	0.00264	0.2473	3.00717	0.743809	1064.09	USF3	upstream transcription factor family member 3
54875	0.419	0.197	0.5765	1.28988	0.743645	60.63	CNTLN	centlein
374899	0.149	0.0353	0.3533	2.10486	0.743595	75.28	ZNF829	zinc finger protein 829
80205	0.0703	0.0105	0.2907	2.55749	0.74346	1721.98	CHD9	chromodomain helicase DNA binding protein 9
22891	0.603	0.377	0.8407	0.884159	0.743298	22.75	ZNF365	zinc finger protein 365
54464	0.0744	0.0116	0.2946	2.5228	0.743202	1195.64	XRN1	5'-3' exoribonuclease 1
390916	0.0115	0.000648	0.2179	3.41073	0.743094	348.17	NUDT19	nudix hydrolase 19
100533184	0.324	0.128	0.4887	1.52021	0.742973	64.34	ARHGAP19-SLIT1	ARHGAP19-SLIT1 readthrough (NMD candidate)
10144	0.403	0.185	0.5604	1.32517	0.742574	940.84	FAM13A	family with sequence similarity 13 member A
11169	0.265	0.0922	0.4409	1.68391	0.74248	433.69	WDHD1	WD repeat and HMG-box DNA binding protein 1
613126	0.13	0.0283	0.3386	2.19257	0.742429	17.52	CYP51A1-AS1	CYP51A1 antisense RNA 1
404201	0.138	0.0314	0.3445	2.15247	0.741543	29.03	WDFY3-AS2	WDFY3 antisense RNA 2
80333	0.163	0.0408	0.3624	2.04527	0.741232	43.32	KCNIP4	potassium voltage-gated channel interacting protein 4
127933	0.124	0.0263	0.3334	2.2217	0.740774	3673.67	UHMK1	U2AF homology motif kinase 1
284680	0.363	0.156	0.5215	1.42001	0.740547	16.5	SPATA46	spermatogenesis associated 46
105369816	0.323	0.128	0.486	1.52275	0.740016	21.65	LOC105369816	uncharacterized LOC105369816
3693	0.131	0.0289	0.3385	2.18544	0.739745	5950.77	ITGB5	integrin subunit beta 5
102724805	0.308	0.117	0.4722	1.56612	0.73953	14.47	LOC102724805	uncharacterized LOC102724805
286148	0.0201	0.00152	0.2331	3.17066	0.739232	713.09	DPY19L4	dpy-19 like 4
64328	0.0348	0.0035	0.2531	2.91988	0.739103	1076.38	XPO4	exportin 4
168448	NA	0.13	0.4882	1.51378	0.739014	10.43	CDC14C	cell division cycle 14C
63967	0.462	0.235	0.6219	1.18792	0.738794	551.25	CLSPN	claspin
645166	0.321	0.127	0.4836	1.52763	0.738723	25.56	LSP1P5	LSP1 pseudogene 5
84951	0.331	0.133	0.4911	1.50414	0.738666	4468.01	TNS4	tensin 4
100289495	0.284	0.102	0.4522	1.63327	0.73862	38.05	LOC100289495	uncharacterized LOC100289495
54893	0.00115	2.33e-05	0.1746	4.2306	0.738485	897.83	MTMR10	myotubularin related protein 10
105373159	0.0576	0.00769	0.2768	2.66555	0.737738	119.63	RAB4A-AS1	RAB4A antisense RNA 1
105371932	0.19	0.0526	0.3807	1.93782	0.737662	33.18	LOC105371932	uncharacterized LOC105371932
55824	0.239	0.0769	0.4169	1.76884	0.737345	2529.32	PAG1	phosphoprotein membrane anchor with glycosphingolipid microdomains 1
5612	2.9e-07	4.89e-10	0.1185	6.22247	0.737128	1049.92	THAP12	THAP domain containing 12
728833	0.482	0.253	0.645	1.14268	0.737027	77.31	FAM72D	family with sequence similarity 72 member D
112479	0.000244	2.55e-06	0.1566	4.70435	0.736927	436.45	ERI2	ERI1 exoribonuclease family member 2
3672	0.131	0.0289	0.337	2.18456	0.736244	865.05	ITGA1	integrin subunit alpha 1
114803	0.0496	0.00607	0.2683	2.74412	0.736161	1128.74	MYSM1	Myb like, SWIRM and MPN domains 1
2737	0.48	0.252	0.6421	1.14628	0.736049	53.62	GLI3	GLI family zinc finger 3
83989	0.0666	0.00972	0.2847	2.58556	0.736041	585.59	FAM172A	family with sequence similarity 172 member A
4242	0.302	0.114	0.4646	1.58238	0.735162	51.55	MFNG	MFNG O-fucosylpeptide 3-beta-N-acetylglucosaminyltransferase
57568	0.0143	0.000894	0.2213	3.32202	0.735115	920.15	SIPA1L2	signal induced proliferation associated 1 like 2
8999	NA	0.247	0.6345	1.15828	0.734964	8.94	CDKL2	cyclin dependent kinase like 2
107986298	0.138	0.0314	0.3416	2.15146	0.734892	138.53	LOC107986298	uncharacterized LOC107986298
10198	0.0511	0.0064	0.2695	2.72639	0.734808	983.85	MPHOSPH9	M-phase phosphoprotein 9
9717	0.222	0.0683	0.4029	1.82333	0.73463	15.77	SEC14L5	SEC14 like lipid binding 5
6541	0.0982	0.0181	0.3104	2.36441	0.733917	2618.85	SLC7A1	solute carrier family 7 member 1
54465	0.00535	0.000209	0.1978	3.70745	0.733391	575.91	ETAA1	ETAA1 activator of ATR kinase
158586	0.035	0.00353	0.2512	2.91693	0.732635	270.58	ZXDB	zinc finger X-linked duplicated B
7274	0.375	0.164	0.5256	1.39246	0.731918	92.52	TTPA	alpha tocopherol transfer protein
285141	0.138	0.0313	0.3396	2.15366	0.731317	83.7	ERICH2	glutamate rich 2
54014	0.0225	0.0018	0.2337	3.12085	0.729425	2181.49	BRWD1	bromodomain and WD repeat domain containing 1
255758	0.221	0.0682	0.3999	1.82397	0.729412	50.7	DYNLT2B	dynein light chain Tctex-type 2B
4173	0.32	0.126	0.4762	1.53163	0.729409	2549.2	MCM4	minichromosome maintenance complex component 4
151011	0.00155	3.58e-05	0.1764	4.13321	0.729215	1294.98	SEPTIN10	septin 10
79682	0.465	0.238	0.6174	1.18103	0.72916	731.71	CENPU	centromere protein U
55914	0.00805	0.000387	0.2055	3.54856	0.72912	2299.14	ERBIN	erbb2 interacting protein
100288842	0.00864	0.000428	0.2069	3.52233	0.728722	105.24	B3GALT9	beta-1,3-galactosyltransferase 9
1111	0.316	0.123	0.4719	1.54388	0.728586	512.83	CHEK1	checkpoint kinase 1
284716	0.286	0.103	0.4473	1.62817	0.728311	240.55	RIMKLA	ribosomal modification protein rimK like family member A
55179	0.0651	0.00934	0.2801	2.59934	0.72812	128.68	FAIM	Fas apoptotic inhibitory molecule
23047	0.00249	6.78e-05	0.1826	3.9838	0.727517	997.78	PDS5B	PDS5 cohesin associated factor B
4824	0.0334	0.00328	0.2474	2.94009	0.727232	132.05	NKX3-1	NK3 homeobox 1
23348	0.0886	0.0154	0.3001	2.42272	0.727012	3006.73	DOCK9	dedicator of cytokinesis 9
646278	0.207	0.0609	0.3877	1.8744	0.726722	76.52	PDCD6IPP2	PDCD6IP pseudogene 2
6345	0.487	0.258	0.642	1.13139	0.726318	13.32	SRL	sarcalumenin
65065	0.0758	0.012	0.289	2.51241	0.72601	2273.79	NBEAL1	neurobeachin like 1
105370525	0.526	0.295	0.6937	1.04648	0.725994	21.89	LOC105370525	uncharacterized LOC105370525
64105	0.43	0.208	0.5758	1.26036	0.72567	244.54	CENPK	centromere protein K
100329109	0.00789	0.000375	0.204	3.55691	0.725577	63.5	GCSHP3	GCSH pseudogene 3
79805	0.393	0.177	0.5374	1.34997	0.725536	19.51	VASH2	vasohibin 2
79968	0.537	0.306	0.7086	1.02378	0.725463	285.94	WDR76	WD repeat domain 76
100507283	0.273	0.0966	0.4366	1.66153	0.725351	32.58	MSANTD2-AS1	MSANTD2 antisense RNA 1
107987295	0.412	0.192	0.5555	1.30484	0.72479	206.49	LINC02246	long intergenic non-protein coding RNA 2246
150864	0.0654	0.00944	0.279	2.59568	0.724299	329.51	FAM117B	family with sequence similarity 117 member B
10746	0.00142	3.17e-05	0.1741	4.16105	0.724255	1470.92	MAP3K2	mitogen-activated protein kinase kinase kinase 2
158399	0.124	0.0263	0.3259	2.22197	0.724171	333.83	ZNF483	zinc finger protein 483
5146	NA	0.091	0.428	1.69036	0.723518	10.63	PDE6C	phosphodiesterase 6C
143684	0.072	0.0109	0.2844	2.5443	0.723474	371.46	FAM76B	family with sequence similarity 76 member B
143888	0.327	0.13	0.4782	1.51257	0.723329	319.27	POGLUT3	protein O-glucosyltransferase 3
84938	0.0625	0.00879	0.276	2.62001	0.723021	296.08	ATG4C	autophagy related 4C cysteine peptidase
284836	NA	0.209	0.5759	1.25538	0.722923	10.55	LINC00319	long intergenic non-protein coding RNA 319
4085	0.406	0.188	0.5488	1.31729	0.722907	555.92	MAD2L1	mitotic arrest deficient 2 like 1
56852	0.155	0.0378	0.3481	2.0766	0.722831	550.27	RAD18	RAD18 E3 ubiquitin protein ligase
23314	0.112	0.0224	0.3165	2.28319	0.722707	238.26	SATB2	SATB homeobox 2
9743	0.0455	0.00532	0.2593	2.78674	0.722668	1749.98	ARHGAP32	Rho GTPase activating protein 32
150353	0.413	0.193	0.5549	1.30215	0.722521	13.49	DNAJB7	DnaJ heat shock protein family (Hsp40) member B7
57456	0.000392	4.71e-06	0.1578	4.57749	0.722451	859.53	KIAA1143	KIAA1143
23527	0.0262	0.00228	0.2366	3.0505	0.721859	1116.28	ACAP2	ArfGAP with coiled-coil, ankyrin repeat and PH domains 2
101927521	NA	0.187	0.547	1.31954	0.721841	9.26	LOC101927521	uncharacterized LOC101927521
1303	0.7	0.492	1.049	0.687806	0.721536	61.57	COL12A1	collagen type XII alpha 1 chain
113622	0.24	0.0775	0.4087	1.76529	0.721394	62.13	ADPRHL1	ADP-ribosylhydrolase like 1
23469	4.91e-06	2.04e-08	0.1286	5.60829	0.721139	2748.8	PHF3	PHD finger protein 3
135138	NA	0.0755	0.4056	1.77728	0.720925	13	PACRG	parkin coregulated
9662	0.127	0.0276	0.3273	2.20272	0.720867	216.67	CEP135	centrosomal protein 135
23365	0.0506	0.00628	0.2638	2.73279	0.720805	8093.78	ARHGEF12	Rho guanine nucleotide exchange factor 12
83879	0.47	0.242	0.6165	1.16879	0.720503	418.16	CDCA7	cell division cycle associated 7
55693	0.306	0.116	0.4586	1.57076	0.720371	15.43	KDM4D	lysine demethylase 4D
5980	0.0345	0.00345	0.2463	2.92445	0.720273	918.76	REV3L	REV3 like, DNA directed polymerase zeta catalytic subunit
728342	0.18	0.0482	0.3645	1.97542	0.719979	33.23	LINC00992	long intergenic non-protein coding RNA 992
55106	0.412	0.192	0.5524	1.30324	0.719859	204.08	SLFN12	schlafen family member 12
145741	0.553	0.323	0.7279	0.988972	0.719856	26.11	C2CD4A	C2 calcium dependent domain containing 4A
5567	0.518	0.286	0.675	1.06595	0.719531	319.46	PRKACB	protein kinase cAMP-activated catalytic subunit beta
23397	0.488	0.26	0.638	1.12739	0.719252	620.34	NCAPH	non-SMC condensin I complex subunit H
23306	0.185	0.0504	0.3676	1.95649	0.719238	544.46	NEMP1	nuclear envelope integral membrane protein 1
2176	0.138	0.0311	0.3335	2.15598	0.71911	386.75	FANCC	FA complementation group C
55329	0.379	0.167	0.5197	1.3826	0.718505	97.79	MNS1	meiosis specific nuclear structural 1
23456	0.021	0.00163	0.2281	3.14968	0.718391	725.81	ABCB10	ATP binding cassette subfamily B member 10
53844	0.49	0.261	0.6384	1.12508	0.718214	13.23	COPG2IT1	COPG2 imprinted transcript 1
56062	0.607	0.382	0.821	0.874823	0.718209	90.65	KLHL4	kelch like family member 4
55605	0.00301	8.97e-05	0.1833	3.91676	0.717978	1123.23	KIF21A	kinesin family member 21A
161436	0.000177	1.71e-06	0.15	4.785	0.717977	251.53	EML5	EMAP like 5
10721	0.447	0.223	0.5891	1.21854	0.717851	549.66	POLQ	DNA polymerase theta
133746	0.113	0.0227	0.315	2.27845	0.717794	727.56	JMY	junction mediating and regulatory protein, p53 cofactor
55032	0.0065	0.000282	0.1976	3.63172	0.717723	1166.64	SLC35A5	solute carrier family 35 member A5
105371131	0.277	0.0984	0.4343	1.65242	0.717706	18.71	LOC105371131	uncharacterized LOC105371131
107984489	NA	0.391	0.8366	0.85779	0.717648	10.49	LOC107984489
2348	0.594	0.366	0.7936	0.904027	0.717443	46.54	FOLR1	folate receptor alpha
9187	0.0129	0.000772	0.2131	3.36277	0.716599	337.36	SLC24A1	solute carrier family 24 member 1
222484	0.0114	0.000644	0.21	3.41236	0.716506	1055.73	LNX2	ligand of numb-protein X 2
7462	0.197	0.0562	0.375	1.90912	0.71599	19.56	LAT2	linker for activation of T cells family member 2
102723722	0.146	0.0341	0.3379	2.11867	0.715987	71.64	LOC102723722	uncharacterized LOC102723722
57560	0.0878	0.0152	0.295	2.42714	0.71596	365.55	IFT80	intraflagellar transport 80
406	0.00328	0.000101	0.1841	3.88848	0.71585	557.47	BMAL1	basic helix-loop-helix ARNT like 1
5932	0.0184	0.00133	0.223	3.20969	0.715722	1078.18	RBBP8	RB binding protein 8, endonuclease
10740	0.631	0.409	0.8663	0.826192	0.715697	18.27	RFPL1S	RFPL1 antisense RNA 1
105375728	0.498	0.268	0.6456	1.10853	0.715615	15.01	LOC105375728	uncharacterized LOC105375728
9169	0.00168	4.01e-05	0.1742	4.10687	0.715529	2770.62	SCAF11	SR-related CTD associated factor 11
280	0.073	0.0112	0.2819	2.53667	0.715202	283.46	AMY2B	amylase alpha 2B
112267986	NA	0.108	0.4451	1.60626	0.714913	12.24	LOC112267986	uncharacterized LOC112267986
4211	0.0567	0.0075	0.2672	2.67393	0.714547	52.79	MEIS1	Meis homeobox 1
3096	0.0134	0.000825	0.2136	3.34438	0.714427	437.55	HIVEP1	HIVEP zinc finger 1
54665	0.00155	3.59e-05	0.1727	4.13258	0.713632	486.1	RSBN1	round spermatid basic protein 1
284353	NA	0.323	0.7213	0.988618	0.713121	13.12	NKPD1	NTPase KAP family P-loop domain containing 1
9738	0.066	0.00959	0.2753	2.59021	0.713103	569.09	CCP110	centriolar coiled-coil protein 110
54704	0.0261	0.00227	0.2334	3.05299	0.712498	481.87	PDP1	pyruvate dehydrogenase phosphatase catalytic subunit 1
109617006	0.375	0.164	0.512	1.39165	0.712469	22.43	SNORA63B	small nucleolar RNA, H/ACA box 63B
153222	0.268	0.0935	0.4247	1.67741	0.712387	428.15	CREBRF	CREB3 regulatory factor
148268	0.136	0.0305	0.3291	2.16397	0.712119	167.49	ZNF570	zinc finger protein 570
3652	0.0492	0.00598	0.2591	2.74872	0.712066	345.06	IPP	intracisternal A particle-promoted polypeptide
6192	0.9	0.793	2.7153	0.262237	0.71204	2401.74	RPS4Y1	ribosomal protein S4 Y-linked 1
636	0.0767	0.0123	0.2843	2.50406	0.711857	396.62	BICD1	BICD cargo adaptor 1
375704	NA	0.328	0.7272	0.97833	0.711481	11.09	ENHO	energy homeostasis associated
3344	0.0057	0.000232	0.1932	3.68094	0.711299	280.66	FOXN2	forkhead box N2
7696	0.127	0.0274	0.3224	2.20549	0.711134	43.5	ZNF137P	zinc finger protein 137, pseudogene
100874195	NA	0.347	0.756	0.940287	0.710893	10.37	DIAPH3-AS1	DIAPH3 antisense RNA 1
24149	0.0153	0.00098	0.2156	3.29626	0.710671	1211.89	ZNF318	zinc finger protein 318
23049	0.0937	0.0168	0.2971	2.39171	0.710527	4918.87	SMG1	SMG1 nonsense mediated mRNA decay associated PI3K related kinase
890	0.494	0.264	0.6357	1.1172	0.710198	758.22	CCNA2	cyclin A2
7994	0.0133	0.00081	0.2119	3.34919	0.709839	1951.65	KAT6A	lysine acetyltransferase 6A
9493	0.412	0.193	0.5446	1.30314	0.709718	763.67	KIF23	kinesin family member 23
3070	0.456	0.229	0.5902	1.20206	0.709421	546.45	HELLS	helicase, lymphoid specific
81611	0.187	0.051	0.3633	1.95121	0.708925	902.76	ANP32E	acidic nuclear phosphoprotein 32 family member E
105378443	0.267	0.0929	0.4218	1.68006	0.70868	273.43	LOC105378443	uncharacterized LOC105378443
101927667	0.616	0.391	0.826	0.857961	0.708666	16.34	LINC01535	long intergenic non-protein coding RNA 1535
22866	0.37	0.16	0.5042	1.40433	0.708101	16.02	CNKSR2	connector enhancer of kinase suppressor of Ras 2
54454	0.00666	0.000293	0.1954	3.62124	0.707745	538.53	ATAD2B	ATPase family AAA domain containing 2B
107986785	0.172	0.0447	0.3524	2.00731	0.707421	22.89	LOC107986785	uncharacterized LOC107986785
84458	0.0345	0.00344	0.2418	2.92571	0.707299	2498.99	LCOR	ligand dependent nuclear receptor corepressor
728175	0.44	0.216	0.5719	1.23677	0.707247	16.86	LINC02363	long intergenic non-protein coding RNA 2363
2568	0.622	0.399	0.8379	0.843854	0.707079	60.32	GABRP	gamma-aminobutyric acid type A receptor subunit pi
79646	0.00608	0.000257	0.1935	3.65476	0.707016	4514.85	PANK3	pantothenate kinase 3
89839	0.43	0.208	0.562	1.25798	0.706922	97.31	ARHGAP11B	Rho GTPase activating protein 11B
54874	0.0206	0.00159	0.2238	3.1583	0.706913	2321.19	FNBP1L	formin binding protein 1 like
105369315	0.372	0.161	0.5046	1.4004	0.706602	18.79	LOC105369315	uncharacterized LOC105369315
2308	0.000473	6.37e-06	0.1564	4.51384	0.706166	658.64	FOXO1	forkhead box O1
8287	0.906	0.803	2.8342	0.24914	0.706124	703.04	USP9Y	ubiquitin specific peptidase 9 Y-linked
101929798	NA	0.15	0.4906	1.43824	0.705643	9.47	PDE4DIPP4	PDE4DIP pseudogene 4
3486	0.525	0.294	0.6719	1.04964	0.705263	5222.39	IGFBP3	insulin like growth factor binding protein 3
9086	0.9	0.792	2.6798	0.26317	0.705245	287.33	EIF1AY	eukaryotic translation initiation factor 1A Y-linked
23248	3.96e-06	1.53e-08	0.1246	5.65828	0.705004	1139.93	RPRD2	regulation of nuclear pre-mRNA domain containing 2
79738	0.0676	0.00992	0.2733	2.57845	0.704779	489.38	BBS10	Bardet-Biedl syndrome 10
286205	0.081	0.0134	0.2849	2.4721	0.704416	187.25	SCAI	suppressor of cancer cell invasion
51135	0.000381	4.51e-06	0.1535	4.58637	0.704139	521.55	IRAK4	interleukin 1 receptor associated kinase 4
25836	0.00697	0.000312	0.1953	3.60526	0.704132	2346.43	NIPBL	NIPBL cohesin loading factor
100506314	0.118	0.0244	0.3128	2.25068	0.704082	203.52	GPRC5D-AS1	GPRC5D and HEBP1 antisense RNA 1
8284	0.906	0.803	2.821	0.249385	0.703515	647.98	KDM5D	lysine demethylase 5D
7003	0.144	0.0336	0.331	2.12521	0.703387	2681.45	TEAD1	TEA domain transcription factor 1
105376033	NA	0.123	0.4563	1.54118	0.703225	9.31	LOC105376033	uncharacterized LOC105376033
100996712	0.0663	0.00967	0.2717	2.58738	0.702925	183.08	SRGAP2D	SLIT-ROBO Rho GTPase activating protein 2D (pseudogene)
24137	0.542	0.311	0.6934	1.01326	0.702565	672.14	KIF4A	kinesin family member 4A
26035	0.0971	0.0177	0.2963	2.3715	0.702564	1123.67	GLCE	glucuronic acid epimerase
100132403	0.309	0.118	0.4493	1.563	0.702253	50.11	FAM157B	family with sequence similarity 157 member B
10301	0.186	0.0505	0.3591	1.95544	0.702112	266.68	DLEU1	deleted in lymphocytic leukemia 1
55125	0.00141	3.09e-05	0.1685	4.167	0.702023	1213.72	CEP192	centrosomal protein 192
84250	0.144	0.0333	0.3294	2.12851	0.70105	207.98	SLF1	SMC5-SMC6 complex localization factor 1
677834	NA	0.233	0.5879	1.1924	0.700981	9.06	SNORA55	small nucleolar RNA, H/ACA box 55
5911	6.08e-05	4.29e-07	0.1386	5.05545	0.700876	645.65	RAP2A	RAP2A, member of RAS oncogene family
32	0.0653	0.00942	0.2699	2.5965	0.700712	1180.6	ACACB	acetyl-CoA carboxylase beta
51251	0.015	0.000959	0.2121	3.30233	0.700422	676.61	NT5C3A	5'-nucleotidase, cytosolic IIIA
113828	0.238	0.0766	0.3956	1.7705	0.70036	707.6	FAM83F	family with sequence similarity 83 member F
7957	0.0416	0.00461	0.247	2.83315	0.699919	101.54	EPM2A	EPM2A glucan phosphatase, laforin
54877	0.000409	5.03e-06	0.1532	4.56349	0.699352	735.61	ZCCHC2	zinc finger CCHC-type containing 2
100129722	0.455	0.229	0.5814	1.20265	0.699218	13.52	STPG3-AS1	STPG3 antisense RNA 1
9982	0.508	0.277	0.6433	1.08633	0.698786	508.58	FGFBP1	fibroblast growth factor binding protein 1
79819	0.269	0.0945	0.4177	1.67236	0.698499	178.09	DNAI4	dynein axonemal intermediate chain 4
26298	0.156	0.0383	0.3371	2.07132	0.698297	18397.3	EHF	ETS homologous factor
100289097	0.305	0.116	0.4442	1.5716	0.69807	519.13	FRG1CP	FSHD region gene 1 family member C, pseudogene
23446	0.00524	0.000202	0.1878	3.71669	0.697863	4676.92	SLC44A1	solute carrier family 44 member 1
79723	0.0389	0.00417	0.2435	2.86491	0.697477	261.01	SUV39H2	SUV39H2 histone lysine methyltransferase
81831	0.0579	0.00774	0.2617	2.66326	0.697002	1200.06	NETO2	neuropilin and tolloid like 2
56172	0.0777	0.0125	0.2791	2.49704	0.696985	972.41	ANKH	ANKH inorganic pyrophosphate transport regulator
80208	0.146	0.0342	0.329	2.1175	0.696653	2859.87	SPG11	SPG11 vesicle trafficking associated, spatacsin
100313837	NA	0.0922	0.4136	1.68413	0.696622	12.76	MIR762	microRNA 762
3861	0.694	0.485	0.9982	0.697788	0.6965	25.35	KRT14	keratin 14
1657	0.129	0.0281	0.3171	2.19597	0.696347	1407.96	DMXL1	Dmx like 1
51363	0.394	0.178	0.5165	1.34809	0.696316	1771.29	CHST15	carbohydrate sulfotransferase 15
3097	0.0673	0.00986	0.2698	2.58076	0.696235	789.41	HIVEP2	HIVEP zinc finger 2
51071	0.164	0.0412	0.3408	2.04174	0.695818	578.81	DERA	deoxyribose-phosphate aldolase
5627	0.337	0.137	0.4676	1.48792	0.695795	1101.73	PROS1	protein S
201651	0.689	0.478	0.9806	0.709503	0.695716	55.55	AADACP1	arylacetamide deacetylase pseudogene 1
80035	0.45	0.225	0.5726	1.21465	0.695488	14.14	ANP32A-IT1	ANP32A intronic transcript 1
102723099	0.167	0.0425	0.3425	2.02878	0.694878	26.59	GHET1	gastric carcinoma proliferation enhancing transcript 1
11275	0.00219	5.71e-05	0.1726	4.02456	0.694676	649.13	KLHL2	kelch like family member 2
107986363	0.187	0.0509	0.3559	1.95194	0.694642	17.34	LOC107986363	uncharacterized LOC107986363
9821	0.0429	0.00486	0.2465	2.81645	0.694291	1658.78	RB1CC1	RB1 inducible coiled-coil 1
9631	0.0874	0.0151	0.2855	2.42992	0.693856	907.73	NUP155	nucleoporin 155
114327	0.0361	0.00374	0.2394	2.89888	0.693854	723.88	EFHC1	EF-hand domain containing 1
105374090	NA	0.259	0.6139	1.12969	0.693498	8.56	LOC105374090	uncharacterized LOC105374090
79822	0.525	0.294	0.6607	1.04936	0.693266	43.74	ARHGAP28	Rho GTPase activating protein 28
100188954	0.0149	0.00095	0.2097	3.30479	0.693138	65.82	DNMBP-AS1	DNMBP antisense RNA 1
440515	0.286	0.104	0.4258	1.62754	0.693039	147.23	ZNF506	zinc finger protein 506
100506127	0.103	0.0197	0.297	2.33254	0.692791	242.8	GVQW3	GVQW motif containing 3
2791	0.636	0.414	0.8484	0.816541	0.692766	31.39	GNG11	G protein subunit gamma 11
2185	0.285	0.103	0.4248	1.63044	0.692686	766.31	PTK2B	protein tyrosine kinase 2 beta
54435	0.466	0.238	0.5875	1.17884	0.692589	62.53	HCG4	HLA complex group 4
9963	0.445	0.22	0.5651	1.22537	0.692441	24.01	SLC23A1	solute carrier family 23 member 1
728975	0.481	0.252	0.605	1.14451	0.692384	581.18	CAPN1-AS1	CAPN1 antisense RNA 1
55780	0.00743	0.000342	0.1933	3.58153	0.692357	477.37	ERMARD	ER membrane associated RNA degradation
53919	0.163	0.0409	0.3386	2.04465	0.692223	148.11	SLCO1C1	solute carrier organic anion transporter family member 1C1
81706	0.431	0.209	0.5511	1.25552	0.691967	119.16	PPP1R14C	protein phosphatase 1 regulatory inhibitor subunit 14C
57496	0.0982	0.0181	0.2925	2.3642	0.691642	1357.97	MRTFB	myocardin related transcription factor B
123228	0.0893	0.0156	0.2859	2.4184	0.691523	113.58	SENP8	SUMO peptidase family member, NEDD8 specific
65986	0.125	0.0267	0.3121	2.21516	0.691258	189.4	ZBTB10	zinc finger and BTB domain containing 10
6018	0.0209	0.00162	0.2192	3.15227	0.691117	855.78	RLF	RLF zinc finger
10788	0.0527	0.00675	0.2551	2.70876	0.691091	4632.58	IQGAP2	IQ motif containing GTPase activating protein 2
4436	0.118	0.0244	0.3067	2.2508	0.690264	820.05	MSH2	mutS homolog 2
79699	0.0913	0.0161	0.2868	2.40594	0.68995	1236.95	ZYG11B	zyg-11 family member B, cell cycle regulator
56990	0.0166	0.00113	0.2119	3.25661	0.689929	1084.68	CDC42SE2	CDC42 small effector 2
51200	0.82	0.661	1.5709	0.439158	0.689889	305.38	CPA4	carboxypeptidase A4
51066	NA	0.431	0.8754	0.787929	0.689775	7.65	SSUH2	ssu-2 homolog
4212	0.289	0.106	0.4264	1.61687	0.689482	523.88	MEIS2	Meis homeobox 2
219285	0.781	0.603	1.3249	0.520413	0.689477	40.45	SAMD9L	sterile alpha motif domain containing 9 like
259282	0.0254	0.00217	0.2248	3.06644	0.689287	2700.57	BOD1L1	biorientation of chromosomes in cell division 1 like 1
729082	0.00979	0.000516	0.1985	3.47233	0.689095	3553.13	OIP5-AS1	OIP5 antisense RNA 1
345778	0.0052	0.000199	0.1852	3.72023	0.688937	644.59	MTX3	metaxin 3
53354	0.00788	0.000374	0.1936	3.55768	0.688936	562.7	PANK1	pantothenate kinase 1
9753	0.00284	8.24e-05	0.1748	3.93741	0.688435	516.77	ZSCAN12	zinc finger and SCAN domain containing 12
57224	0.254	0.0853	0.4	1.72095	0.68842	441.21	NHSL1	NHS like 1
100131193	0.532	0.301	0.6653	1.03467	0.688394	201.31	CCDC183-AS1	CCDC183 antisense RNA 1
100507500	0.107	0.0207	0.2974	2.31323	0.688003	149.98	EGFR-AS1	EGFR antisense RNA 1
1183	0.352	0.147	0.4747	1.44892	0.687771	169.37	CLCN4	chloride voltage-gated channel 4
23461	0.00789	0.000375	0.193	3.55673	0.686523	539.57	ABCA5	ATP binding cassette subfamily A member 5
132949	0.000526	7.64e-06	0.1534	4.47504	0.686403	563.4	AASDH	aminoadipate-semialdehyde dehydrogenase
4775	0.000604	9.25e-06	0.1548	4.43399	0.68626	1382.03	NFATC3	nuclear factor of activated T cells 3
100506686	0.075	0.0118	0.2724	2.51833	0.686002	313.28	IQCH-AS1	IQCH antisense RNA 1
401265	0.103	0.0197	0.294	2.33281	0.68585	35.51	KLHL31	kelch like family member 31
400720	0.237	0.0762	0.3868	1.7732	0.685804	343.74	ZNF772	zinc finger protein 772
102724219	0.401	0.184	0.5156	1.32915	0.685312	150.05	LOC102724219	uncharacterized LOC102724219
7292	0.195	0.0554	0.3577	1.91549	0.685232	43.49	TNFSF4	TNF superfamily member 4
643783	0.176	0.0465	0.3441	1.99103	0.685194	29.91	USP46-DT	USP46 divergent transcript
100996255	0.265	0.0922	0.4068	1.68407	0.685052	23.51	LINC02256	long intergenic non-protein coding RNA 2256
1002	0.483	0.254	0.5996	1.14172	0.684544	35.81	CDH4	cadherin 4
57697	0.069	0.0102	0.2666	2.56748	0.68451	220.29	FANCM	FA complementation group M
4783	0.172	0.0445	0.3406	2.0097	0.684493	307.56	NFIL3	nuclear factor, interleukin 3 regulated
26806	0.273	0.0966	0.4118	1.6615	0.684154	23.86	SNORD44	small nucleolar RNA, C/D box 44
134430	0.0176	0.00123	0.2117	3.2312	0.684106	1233.55	WDR36	WD repeat domain 36
128346	0.0345	0.00344	0.2339	2.92498	0.684102	72.12	C1orf162	chromosome 1 open reading frame 162
401264	0.0792	0.0129	0.2752	2.48562	0.684099	84.14	TRAM2-AS1	TRAM2 antisense RNA 1 (head to head)
79989	0.083	0.014	0.2782	2.45838	0.683955	166.26	TTC26	tetratricopeptide repeat domain 26
255967	0.00299	8.9e-05	0.1744	3.91866	0.683308	710.05	PAN3	poly(A) specific ribonuclease subunit PAN3
55536	0.322	0.127	0.4475	1.52684	0.683185	476.5	CDCA7L	cell division cycle associated 7 like
25840	0.283	0.102	0.4177	1.63505	0.68303	1650.33	METTL7A	methyltransferase like 7A
9475	0.105	0.0201	0.2937	2.32463	0.682832	3117.37	ROCK2	Rho associated coiled-coil containing protein kinase 2
9991	0.013	0.000784	0.2033	3.35839	0.682712	3988.6	PTBP3	polypyrimidine tract binding protein 3
246175	0.00446	0.00016	0.1808	3.77523	0.682436	721.58	CNOT6L	CCR4-NOT transcription complex subunit 6 like
9559	2.32e-11	5.59e-15	0.0873	7.81283	0.682214	1704.28	VPS26A	VPS26 retromer complex component A
112268109	0.0349	0.00352	0.2337	2.91797	0.681815	456.63	LOC112268109
4124	0.0312	0.00293	0.2292	2.97512	0.681777	3294.44	MAN2A1	mannosidase alpha class 2A member 1
102724323	NA	0.21	0.5433	1.25407	0.681322	8.51	LOC102724323	uncharacterized LOC102724323
165055	0.108	0.0213	0.2957	2.30331	0.681007	146.26	CCDC138	coiled-coil domain containing 138
339318	0.0316	0.00299	0.2293	2.969	0.680792	251.85	ZNF181	zinc finger protein 181
254251	0.0137	0.000847	0.204	3.33704	0.680781	360.71	LCORL	ligand dependent nuclear receptor corepressor like
55102	0.0779	0.0126	0.2726	2.49578	0.680426	1360.87	ATG2B	autophagy related 2B
8317	0.228	0.0715	0.3775	1.8023	0.68041	505.58	CDC7	cell division cycle 7
9852	0.00462	0.000168	0.1808	3.76259	0.680403	1073.77	EPM2AIP1	EPM2A interacting protein 1
9480	0.203	0.0595	0.361	1.88459	0.680272	4563.41	ONECUT2	one cut homeobox 2
284802	0.31	0.119	0.4361	1.55942	0.680005	422.99	FRG1BP	FSHD region gene 1 family member B, pseudogene
339745	0.00938	0.000483	0.1946	3.49026	0.679364	762.2	SPOPL	speckle type BTB/POZ protein like
10402	0.419	0.198	0.5274	1.28756	0.679067	65.14	ST3GAL6	ST3 beta-galactoside alpha-2,3-sialyltransferase 6
23301	0.0928	0.0165	0.2833	2.39681	0.678904	3542.33	EHBP1	EH domain binding protein 1
5367	0.482	0.253	0.5934	1.14384	0.678757	24.71	PMCH	pro-melanin concentrating hormone
101059918	0.332	0.134	0.4524	1.50002	0.678554	40.95	GOLGA8R	golgin A8 family member R
11146	0.0183	0.00131	0.2111	3.21332	0.678464	205.86	GLMN	glomulin, FKBP associated protein
5562	0.0134	0.000828	0.2029	3.34341	0.678439	2409.69	PRKAA1	protein kinase AMP-activated catalytic subunit alpha 1
5290	0.0498	0.00615	0.2476	2.7396	0.678336	658.04	PIK3CA	phosphatidylinositol-4,5-bisphosphate 3-kinase catalytic subunit alpha
105378552	0.191	0.0533	0.351	1.93213	0.678193	22.77	LOC105378552	uncharacterized LOC105378552
9765	0.0192	0.00141	0.2124	3.19262	0.678096	1465.12	ZFYVE16	zinc finger FYVE-type containing 16
107985009	0.421	0.2	0.5289	1.28191	0.678004	26.56	LOC107985009	uncharacterized LOC107985009
221150	0.538	0.307	0.6632	1.02199	0.677785	281.77	SKA3	spindle and kinetochore associated complex subunit 3
55904	0.0186	0.00134	0.2113	3.2063	0.677444	1729.8	KMT2E	lysine methyltransferase 2E (inactive)
100288069	0.362	0.155	0.4757	1.42315	0.676933	58.05	LOC100288069	uncharacterized LOC100288069
26122	0.000362	4.24e-06	0.1471	4.5992	0.676444	547.2	EPC2	enhancer of polycomb homolog 2
107984670	0.458	0.231	0.5645	1.19802	0.676242	17.51	LOC107984670	uncharacterized LOC107984670
7552	0.303	0.114	0.4283	1.57882	0.676188	156.68	ZNF711	zinc finger protein 711
107983979	0.35	0.146	0.465	1.45405	0.676168	34.28	LOC107983979
84133	0.222	0.0688	0.3714	1.81999	0.675996	1457.79	ZNRF3	zinc and ring finger 3
143458	0.267	0.0929	0.4021	1.68016	0.675627	104.55	LDLRAD3	low density lipoprotein receptor class A domain containing 3
9619	0.494	0.265	0.6056	1.11555	0.675565	474.1	ABCG1	ATP binding cassette subfamily G member 1
57405	0.566	0.335	0.7008	0.963249	0.675001	161.81	SPC25	SPC25 component of NDC80 kinetochore complex
107986121	NA	0.2	0.5272	1.28014	0.674952	10.37	LOC107986121	uncharacterized LOC107986121
9972	0.026	0.00224	0.2208	3.05629	0.674853	1590.8	NUP153	nucleoporin 153
1829	0.175	0.046	0.3382	1.99501	0.674622	7994.61	DSG2	desmoglein 2
5563	0.0718	0.0109	0.265	2.54586	0.67457	728.61	PRKAA2	protein kinase AMP-activated catalytic subunit alpha 2
107986079	0.429	0.207	0.5343	1.26239	0.67452	15.31	LOC107986079	uncharacterized LOC107986079
284194	0.826	0.672	1.5909	0.423882	0.674361	153.53	LGALS9B	galectin 9B
83861	0.00307	9.3e-05	0.1725	3.90804	0.674193	1508.27	RSPH3	radial spoke head 3
55356	0.523	0.292	0.6395	1.05398	0.674061	119.46	SLC22A15	solute carrier family 22 member 15
439965	0.0335	0.00329	0.2292	2.93923	0.67375	212.66	SHLD2P3	shieldin complex subunit 2 pseudogene 3
5599	0.000108	9.06e-07	0.1371	4.91111	0.673323	1100.96	MAPK8	mitogen-activated protein kinase 8
10794	0.16	0.0399	0.3276	2.05495	0.67316	44.09	ZNF460	zinc finger protein 460
23335	0.125	0.0266	0.3035	2.21662	0.672655	832.67	WDR7	WD repeat domain 7
222194	0.00658	0.000286	0.1854	3.62766	0.672474	453.32	RSBN1L	round spermatid basic protein 1 like
140707	0.00483	0.000177	0.1793	3.74925	0.672127	3833.87	BRI3BP	BRI3 binding protein
2177	0.387	0.173	0.4931	1.36297	0.672102	660.24	FANCD2	FA complementation group D2
80150	0.274	0.097	0.4049	1.65981	0.672054	321.86	ASRGL1	asparaginase and isoaspartyl peptidase 1
27346	0.295	0.109	0.4192	1.60235	0.671771	2008.76	TMEM97	transmembrane protein 97
102724715	NA	0.108	0.4175	1.60901	0.671683	12.86	MYO1D-DT	MYO1D divergent transcript
23078	0.0559	0.00733	0.2505	2.68128	0.671637	1336.51	VWA8	von Willebrand factor A domain containing 8
27094	0.161	0.0402	0.3272	2.05204	0.671507	59.29	KCNMB3	potassium calcium-activated channel subfamily M regulatory beta subunit 3
23512	0.0389	0.00417	0.2344	2.86516	0.671461	1389.86	SUZ12	SUZ12 polycomb repressive complex 2 subunit
1808	0.231	0.0726	0.3738	1.79534	0.671187	7658.17	DPYSL2	dihydropyrimidinase like 2
1958	0.354	0.148	0.4644	1.44504	0.671078	1464.62	EGR1	early growth response 1
4774	0.0762	0.0121	0.2676	2.50815	0.671057	533.64	NFIA	nuclear factor I A
285382	0.653	0.434	0.8584	0.781604	0.670906	14.05	C3orf70	chromosome 3 open reading frame 70
2643	0.153	0.0369	0.3214	2.08654	0.670616	401.89	GCH1	GTP cyclohydrolase 1
648	0.0428	0.00482	0.2379	2.81896	0.67055	329.93	BMI1	BMI1 proto-oncogene, polycomb ring finger
9665	0.00577	0.000238	0.1824	3.67526	0.670432	2019.84	MARF1	meiosis regulator and mRNA stability factor 1
105375216	NA	0.193	0.5155	1.30044	0.670385	9.65	LOC105375216	uncharacterized LOC105375216
84146	0.0205	0.00157	0.212	3.16179	0.670321	1026.59	ZNF644	zinc finger protein 644
286190	0.00428	0.000151	0.1768	3.79024	0.670279	212.89	LACTB2-AS1	LACTB2 antisense RNA 1
55300	0.0261	0.00226	0.2195	3.05315	0.670277	670.61	PI4K2B	phosphatidylinositol 4-kinase type 2 beta
160518	0.124	0.0263	0.3014	2.22227	0.669739	659.28	DENND5B	DENN domain containing 5B
441094	0.631	0.409	0.8105	0.826373	0.669735	36.18	NR2F1-AS1	NR2F1 antisense RNA 1
57448	0.0607	0.00839	0.2538	2.63582	0.668958	5063.25	BIRC6	baculoviral IAP repeat containing 6
90806	0.0101	0.000545	0.1934	3.45777	0.668679	564.71	ANGEL2	angel homolog 2
23098	0.195	0.0556	0.3492	1.91437	0.668471	521.71	SARM1	sterile alpha and TIR motif containing 1
105378138	0.507	0.276	0.6133	1.08982	0.668396	25.99	LOC105378138
90634	0.262	0.0896	0.3937	1.69752	0.668277	74.79	N4BP2L1	NEDD4 binding protein 2 like 1
57488	2.46e-07	4.01e-10	0.1068	6.25364	0.668136	3115.99	ESYT2	extended synaptotagmin 2
153443	0.0582	0.00782	0.2512	2.65984	0.668044	346.84	SRFBP1	serum response factor binding protein 1
8826	0.0285	0.0026	0.2218	3.01195	0.668002	7948.03	IQGAP1	IQ motif containing GTPase activating protein 1
4087	0.00755	0.00035	0.1868	3.57507	0.667899	2362.93	SMAD2	SMAD family member 2
103611081	0.16	0.0397	0.3247	2.05677	0.667853	70.43	LOC103611081	replaced by ID 399979
100506804	NA	0.182	0.5006	1.33384	0.667747	10.29	TMEM30A-DT	TMEM30A divergent transcript
54664	0.112	0.0225	0.2926	2.28167	0.667628	2499.46	TMEM106B	transmembrane protein 106B
2074	0.0484	0.0058	0.2418	2.7586	0.667095	818.69	ERCC6	ERCC excision repair 6, chromatin remodeling factor
126731	0.0544	0.00705	0.2475	2.69465	0.667012	304.5	CCSAP	centriole, cilia and spindle associated protein
79807	0.0452	0.00527	0.239	2.79011	0.666973	647.3	GSTCD	glutathione S-transferase C-terminal domain containing
79184	0.000138	1.26e-06	0.1376	4.84601	0.666885	1096	BRCC3	BRCA1/BRCA2-containing complex subunit 3
440078	0.573	0.343	0.7031	0.948462	0.666844	15.09	FAM66C	family with sequence similarity 66 member C
196527	0.0221	0.00174	0.213	3.13082	0.666763	2612.26	ANO6	anoctamin 6
693155	0.423	0.201	0.5211	1.27938	0.66673	31.28	MIR570	microRNA 570
2589	0.00047	6.27e-06	0.1476	4.51691	0.666494	5202.21	GALNT1	polypeptide N-acetylgalactosaminyltransferase 1
84457	0.483	0.253	0.5835	1.14192	0.666332	82.87	PHYHIPL	phytanoyl-CoA 2-hydroxylase interacting protein like
23550	0.077	0.0124	0.2664	2.50145	0.666331	1857.9	PSD4	pleckstrin and Sec7 domain containing 4
93550	0.0129	0.000774	0.1981	3.36199	0.666146	226	ZFAND4	zinc finger AN1-type containing 4
79733	0.436	0.213	0.5343	1.24536	0.665387	339.72	E2F8	E2F transcription factor 8
55388	0.552	0.321	0.6706	0.992132	0.665275	346.01	MCM10	minichromosome maintenance 10 replication initiation factor
107987057	0.171	0.044	0.3302	2.0137	0.664966	20.63	LOC107987057
100287290	0.333	0.134	0.4434	1.49898	0.664681	23.55	LOC100287290	uncharacterized LOC100287290
128239	0.556	0.326	0.6764	0.982561	0.664616	1257.89	IQGAP3	IQ motif containing GTPase activating protein 3
105374167	0.338	0.137	0.4475	1.48528	0.66461	24.32	LOC105374167	uncharacterized LOC105374167
23678	0.0115	0.00065	0.1949	3.40993	0.664524	130.14	SGK3	serum/glucocorticoid regulated kinase family member 3
100129075	NA	0.16	0.4725	1.40636	0.664468	13.02	KTN1-AS1	KTN1 antisense RNA 1
55609	0.155	0.0379	0.32	2.07626	0.664371	124.82	ZNF280C	zinc finger protein 280C
145483	0.0663	0.00966	0.2567	2.5878	0.664319	204.32	FAM161B	FAM161 centrosomal protein B
100422885	0.26	0.0888	0.39	1.70188	0.663817	304.42	MIR1244-2	microRNA 1244-2
23269	0.0352	0.00359	0.2279	2.91183	0.663674	1832.6	MGA	MAX dimerization protein MGA
57507	0.172	0.0445	0.3303	2.00938	0.663669	427.66	ZNF608	zinc finger protein 608
4801	5.44e-05	3.74e-07	0.1305	5.08173	0.663198	610.13	NFYB	nuclear transcription factor Y subunit beta
200844	0.278	0.0995	0.4025	1.64739	0.663048	62.75	CFAP20DC	CFAP20 domain containing
1956	0.187	0.0512	0.34	1.94952	0.662868	6304.59	EGFR	epidermal growth factor receptor
5193	0.106	0.0206	0.2861	2.31607	0.662562	289.81	PEX12	peroxisomal biogenesis factor 12
9831	0.0746	0.0117	0.2627	2.52159	0.662349	611.38	ZNF623	zinc finger protein 623
6819	0.782	0.604	1.2778	0.518254	0.662244	590.81	SULT1C2	sulfotransferase family 1C member 2
153241	0.0122	0.000709	0.1955	3.3862	0.662084	372.02	CEP120	centrosomal protein 120
105373637	NA	0.173	0.4861	1.36205	0.662025	10.21	SPOPL-DT	SPOPL divergent transcript
10656	0.0401	0.00437	0.2323	2.84999	0.661965	142.6	KHDRBS3	KH RNA binding domain containing, signal transduction associated 3
54749	0.0225	0.00179	0.2118	3.12312	0.661621	761.33	EPDR1	ependymin related 1
285203	0.0875	0.0151	0.2723	2.42934	0.661593	358.95	EOGT	EGF domain specific O-linked N-acetylglucosamine transferase
7745	0.16	0.0399	0.3219	2.05513	0.661493	975.15	ZKSCAN8	zinc finger with KRAB and SCAN domains 8
55198	0.0295	0.0027	0.2205	2.99973	0.661387	2162.58	APPL2	adaptor protein, phosphotyrosine interacting with PH domain and leucine zipper 2
154007	0.0032	9.77e-05	0.1697	3.89618	0.661034	830.47	SNRNP48	small nuclear ribonucleoprotein U11/U12 subunit 48
200197	0.197	0.0563	0.3463	1.9087	0.660984	251.63	TMEM51-AS1	TMEM51 antisense RNA 1
84698	0.263	0.0907	0.3907	1.69165	0.660872	72.17	CAPS2	calcyphosine 2
79612	0.0106	0.00058	0.192	3.44071	0.660763	424.74	NAA16	N-alpha-acetyltransferase 16, NatA auxiliary subunit
105377102	0.0437	0.00498	0.2352	2.80826	0.660643	58	LOC105377102	uncharacterized LOC105377102
672	0.351	0.147	0.455	1.45172	0.660598	811.32	BRCA1	BRCA1 DNA repair associated
100874007	0.31	0.119	0.4235	1.55957	0.660551	19.45	VIPR1-AS1	VIPR1 antisense RNA 1
3141	0.00109	2.15e-05	0.1554	4.24842	0.660307	1067.08	HLCS	holocarboxylase synthetase
22974	0.51	0.279	0.6101	1.08223	0.660257	1578.85	TPX2	TPX2 microtubule nucleation factor
9736	0.0333	0.00327	0.2244	2.94158	0.660196	4015.97	USP34	ubiquitin specific peptidase 34
126014	NA	0.391	0.7697	0.857555	0.660039	10.27	OSCAR	osteoclast associated Ig-like receptor
51167	0.00957	0.000499	0.1894	3.48146	0.659531	467.93	CYB5R4	cytochrome b5 reductase 4
11124	0.0206	0.00159	0.2088	3.15795	0.659432	881.96	FAF1	Fas associated factor 1
90141	0.0446	0.00516	0.2357	2.7967	0.659235	249.84	EFCAB11	EF-hand calcium binding domain 11
100500808	0.406	0.187	0.4999	1.31815	0.658995	79.1	MIR3917	microRNA 3917
26220	0.618	0.394	0.7728	0.852707	0.658991	14.3	DGCR5	DiGeorge syndrome critical region gene 5
80114	0.261	0.0893	0.3877	1.69894	0.658729	1774.15	BICC1	BicC family RNA binding protein 1
22878	0.034	0.00338	0.2248	2.93078	0.658725	1444.36	TRAPPC8	trafficking protein particle complex subunit 8
102724723	0.0897	0.0157	0.2727	2.41502	0.658628	104.69	LOC102724723	uncharacterized LOC102724723
112267895	0.753	0.561	1.1334	0.581028	0.65856	21.88	LOC112267895	uncharacterized LOC112267895
101927267	0.612	0.387	0.7611	0.865105	0.658416	16.84	TROAP-AS1	TROAP and PRPH antisense RNA 1
122809	0.0938	0.0168	0.2753	2.39072	0.658182	946.75	SOCS4	suppressor of cytokine signaling 4
81575	0.158	0.0388	0.3185	2.06627	0.658041	64.46	APOLD1	apolipoprotein L domain containing 1
51616	0.0305	0.00282	0.2203	2.98683	0.657961	550.23	TAF9B	TATA-box binding protein associated factor 9b
399671	0.284	0.102	0.4028	1.63325	0.657917	35.46	HEATR4	HEAT repeat containing 4
130507	0.0797	0.0131	0.2651	2.4811	0.657863	2255.3	UBR3	ubiquitin protein ligase E3 component n-recognin 3
374900	0.17	0.0437	0.3262	2.01677	0.65786	115.12	ZNF568	zinc finger protein 568
8814	0.00195	4.99e-05	0.1621	4.05624	0.657464	249.31	CDKL1	cyclin dependent kinase like 1
5423	0.257	0.0866	0.3833	1.71342	0.656734	712.4	POLB	DNA polymerase beta
130013	0.539	0.308	0.644	1.0196	0.656644	83.12	ACMSD	aminocarboxymuconate semialdehyde decarboxylase
101928979	0.428	0.206	0.5188	1.26555	0.656558	33.11	LINC01719	long intergenic non-protein coding RNA 1719
6940	0.0333	0.00326	0.2231	2.94197	0.656295	259.58	ZNF354A	zinc finger protein 354A
100534611	0.319	0.124	0.4269	1.5364	0.655847	29.34	TM4SF19-DYNLT2B	TM4SF19-DYNLT2B readthrough (NMD candidate)
5291	0.00108	2.12e-05	0.1542	4.25163	0.655689	1659.39	PIK3CB	phosphatidylinositol-4,5-bisphosphate 3-kinase catalytic subunit beta
84671	0.618	0.394	0.7689	0.852465	0.655429	63.61	ZNF347	zinc finger protein 347
57677	0.118	0.0245	0.2913	2.24991	0.65538	244.31	ZFP14	ZFP14 zinc finger protein
11244	0.0187	0.00136	0.2045	3.20343	0.654983	855.79	ZHX1	zinc fingers and homeoboxes 1
29127	0.276	0.098	0.3957	1.65451	0.654743	1295.4	RACGAP1	Rac GTPase activating protein 1
106635532	0.012	0.00069	0.1929	3.39351	0.654616	235.76	SNORA100	small nucleolar RNA, H/ACA box 100
900	6.66e-07	1.29e-09	0.1078	6.06908	0.654512	3333.08	CCNG1	cyclin G1
5793	0.275	0.0973	0.3948	1.65786	0.654512	1012.92	PTPRG	protein tyrosine phosphatase receptor type G
143884	0.0117	0.000668	0.1923	3.40241	0.65442	379.05	CWF19L2	CWF19 like cell cycle control factor 2
6812	0.121	0.0254	0.2927	2.23533	0.654367	997.41	STXBP1	syntaxin binding protein 1
26271	0.346	0.143	0.4466	1.46532	0.654343	234.9	FBXO5	F-box protein 5
5990	0.577	0.348	0.6972	0.938432	0.654262	62.51	RFX2	regulatory factor X2
734	0.0431	0.00488	0.2324	2.81459	0.654022	881.05	OSGIN2	oxidative stress induced growth inhibitor family member 2
901	0.16	0.0399	0.3182	2.05508	0.653929	1226.31	CCNG2	cyclin G2
83852	0.0261	0.00226	0.2141	3.0541	0.653891	148.98	SETDB2	SET domain bifurcated histone lysine methyltransferase 2
147923	0.0229	0.00185	0.21	3.11318	0.653797	216.22	ZNF420	zinc finger protein 420
57182	0.12	0.025	0.2918	2.24065	0.653723	1170.67	ANKRD50	ankyrin repeat domain containing 50
55187	0.0154	0.000995	0.1986	3.29183	0.653703	4316.68	VPS13D	vacuolar protein sorting 13 homolog D
7100	0.473	0.245	0.5626	1.16194	0.653653	125.6	TLR5	toll like receptor 5
51444	0.00809	0.00039	0.1842	3.54671	0.653425	311.92	RNF138	ring finger protein 138
348235	0.24	0.0777	0.3704	1.7639	0.653388	571.68	SKA2	spindle and kinetochore associated complex subunit 2
93587	0.0117	0.000672	0.1921	3.40092	0.653365	229.38	TRMT10A	tRNA methyltransferase 10A
57223	5.53e-06	2.34e-08	0.1169	5.58506	0.653107	1921.74	PPP4R3B	protein phosphatase 4 regulatory subunit 3B
445328	0.201	0.0583	0.3449	1.89339	0.653011	637.99	ARHGEF35	Rho guanine nucleotide exchange factor 35
253430	0.0615	0.00859	0.2485	2.62778	0.652931	347.08	IPMK	inositol polyphosphate multikinase
80817	0.00426	0.000148	0.1721	3.79397	0.652784	344.53	CEP44	centrosomal protein 44
101927830	NA	0.1	0.3968	1.64384	0.652318	11.88	LOC101927830	uncharacterized LOC101927830
345	NA	NA	2.2982	0.283716	0.652027	414.89	APOC3	apolipoprotein C3
64850	0.696	0.487	0.9388	0.694484	0.652011	62.39	ETNPPL	ethanolamine-phosphate phospho-lyase
285598	0.214	0.0647	0.353	1.84714	0.651982	333.65	ARL10	ADP ribosylation factor like GTPase 10
433	0.826	0.671	1.5335	0.425014	0.651753	92.62	ASGR2	asialoglycoprotein receptor 2
51585	0.00553	0.000221	0.1764	3.69414	0.651659	1203.42	PCF11	PCF11 cleavage and polyadenylation factor subunit
57482	0.194	0.0551	0.3395	1.91829	0.651308	836.96	CRACD	capping protein inhibiting regulator of actin dynamics
7026	0.155	0.0378	0.3134	2.07741	0.651103	1741.76	NR2F2	nuclear receptor subfamily 2 group F member 2
10046	0.223	0.0691	0.3579	1.81798	0.650734	216.53	MAMLD1	mastermind like domain containing 1
258010	0.0496	0.00607	0.2368	2.74388	0.649795	1149.05	SVIP	small VCP interacting protein
23528	0.083	0.0139	0.2642	2.45879	0.649733	654.1	ZNF281	zinc finger protein 281
6670	0.00748	0.000345	0.1815	3.57891	0.64972	1691.17	SP3	Sp3 transcription factor
105377294	0.468	0.241	0.554	1.17209	0.649374	19.74	LOC105377294	uncharacterized LOC105377294
6935	0.463	0.236	0.5478	1.18532	0.649346	64.37	ZEB1	zinc finger E-box binding homeobox 1
105369557	0.00275	7.77e-05	0.1643	3.95142	0.649337	116.75	TIRAP-AS1	TIRAP antisense RNA 1
26115	0.285	0.103	0.398	1.63133	0.649242	614.45	TANC2	tetratricopeptide repeat, ankyrin repeat and coiled-coil containing 2
64431	0.000512	7.36e-06	0.1448	4.48313	0.649145	343.37	ACTR6	actin related protein 6
2065	0.154	0.0376	0.312	2.07885	0.648622	5974.57	ERBB3	erb-b2 receptor tyrosine kinase 3
7337	0.00328	0.000101	0.1668	3.88828	0.648448	2183.94	UBE3A	ubiquitin protein ligase E3A
102724843	0.384	0.171	0.4731	1.3701	0.64823	261.38	LOC102724843	uncharacterized LOC102724843
339926	0.42	0.199	0.5041	1.28415	0.647294	30.11	EHHADH-AS1	EHHADH antisense RNA 1
5189	0.000213	2.19e-06	0.1367	4.73544	0.647134	960.71	PEX1	peroxisomal biogenesis factor 1
9495	0.326	0.129	0.4266	1.51673	0.647041	52.68	AKAP5	A-kinase anchoring protein 5
91661	0.0235	0.00192	0.2084	3.1017	0.646398	304.67	ZNF765	zinc finger protein 765
162966	0.154	0.0375	0.3106	2.08033	0.646062	181.98	ZNF600	zinc finger protein 600
64417	0.0845	0.0143	0.2637	2.44951	0.646004	366.77	TMEM267	transmembrane protein 267
137886	0.0148	0.000939	0.1953	3.30823	0.645987	1230.24	UBXN2B	UBX domain protein 2B
441454	0.384	0.17	0.471	1.37126	0.645911	14.93	PTMAP11	prothymosin alpha pseudogene 11
134429	0.0192	0.00141	0.2023	3.19177	0.645611	1322.06	STARD4	StAR related lipid transfer domain containing 4
51029	0.00225	5.97e-05	0.1608	4.01392	0.645349	1083.13	DESI2	desumoylating isopeptidase 2
8545	0.000869	1.58e-05	0.1495	4.3169	0.645297	2113.12	CGGBP1	CGG triplet repeat binding protein 1
100302401	0.27	0.095	0.3865	1.66955	0.64529	25.21	RASAL2-AS1	RASAL2 antisense RNA 1
101927858	0.377	0.165	0.4647	1.38864	0.645235	14.96	RNF32-AS1	RNF32 antisense RNA 1
11163	0.103	0.0194	0.276	2.33723	0.645031	2455.5	NUDT4	nudix hydrolase 4
51735	0.156	0.0383	0.3113	2.07162	0.644961	572.28	RAPGEF6	Rap guanine nucleotide exchange factor 6
79664	5.57e-05	3.86e-07	0.1271	5.07558	0.644886	990.08	ICE2	interactor of little elongation complex ELL subunit 2
55631	0.166	0.0421	0.3172	2.03283	0.644832	262.54	LRRC40	leucine rich repeat containing 40
220134	0.575	0.346	0.6849	0.941425	0.644744	196.76	SKA1	spindle and kinetochore associated complex subunit 1
105374937	0.582	0.354	0.696	0.926398	0.644737	26.89	LOC105374937	uncharacterized LOC105374937
170961	0.217	0.0661	0.3508	1.83795	0.644704	97.51	ANKRD24	ankyrin repeat domain 24
55435	0.000264	2.82e-06	0.1376	4.68359	0.644255	706.39	AP1AR	adaptor related protein complex 1 associated regulatory protein
4175	0.485	0.256	0.567	1.13598	0.644137	1724.75	MCM6	minichromosome maintenance complex component 6
54813	0.16	0.0394	0.3127	2.05988	0.644136	346.61	KLHL28	kelch like family member 28
646976	0.287	0.104	0.3959	1.62493	0.643284	23.91	RALGPS2-AS1	RALGPS2 antisense RNA 1
107985236	0.608	0.384	0.7383	0.871108	0.643138	74.16	LOC107985236	uncharacterized LOC107985236
163786	0.195	0.0556	0.3357	1.91399	0.642551	245.98	SASS6	SAS-6 centriolar assembly protein
90624	0.0131	0.000791	0.1914	3.35586	0.642327	441.41	LYRM7	LYR motif containing 7
107987043	NA	0.216	0.5189	1.23788	0.642307	11.7	LOC107987043	uncharacterized LOC107987043
105377137	0.146	0.034	0.303	2.1199	0.642278	46.29	LNCSIK1	uncharacterized LOC105377137
105377291	0.337	0.137	0.4313	1.48863	0.641985	25.25	LOC105377291	uncharacterized LOC105377291
100533105	0.00577	0.000237	0.1744	3.6755	0.641126	141.98	C8orf44-SGK3	C8orf44-SGK3 readthrough
2178	0.389	0.174	0.4715	1.35843	0.640445	164.69	FANCE	FA complementation group E
653390	0.0709	0.0107	0.251	2.55124	0.640349	52.85	RRN3P2	RRN3 pseudogene 2
100049076	0.298	0.111	0.4022	1.59172	0.640199	29.02	GUSBP17	GUSB pseudogene 17
54832	0.215	0.065	0.3469	1.84503	0.640007	3150.98	VPS13C	vacuolar protein sorting 13 homolog C
254225	0.0463	0.00545	0.2302	2.77932	0.639708	564.12	RNF169	ring finger protein 169
319089	0.308	0.118	0.4091	1.5637	0.639706	34.67	TTC6	tetratricopeptide repeat domain 6
152687	0.00533	0.000208	0.1724	3.70949	0.639511	218.9	ZNF595	zinc finger protein 595
131368	0.751	0.558	1.0913	0.585492	0.638969	144.55	ZPLD1	zona pellucida like domain containing 1
100288615	0.176	0.0462	0.3204	1.9932	0.638576	104.25	WHAMMP1	WHAMM pseudogene 1
115703	0.566	0.336	0.6642	0.961385	0.638512	155.17	ARHGAP33	Rho GTPase activating protein 33
84296	0.462	0.235	0.5371	1.1886	0.638445	307.9	GINS4	GINS complex subunit 4
1843	0.311	0.119	0.41	1.55693	0.638393	1315.03	DUSP1	dual specificity phosphatase 1
139322	0.0351	0.00358	0.2191	2.91329	0.638305	798.43	APOOL	apolipoprotein O like
407043	0.24	0.0776	0.3616	1.76464	0.638103	19.07	MIR7-1	microRNA 7-1
118491	0.249	0.0824	0.3668	1.73713	0.637169	299.44	CFAP70	cilia and flagella associated protein 70
100861517	0.264	0.0915	0.3775	1.68779	0.637163	17.96	OCIAD1-AS1	OCIAD1 antisense RNA 1
4693	NA	0.33	0.6537	0.974618	0.637114	11.61	NDP	norrin cystine knot growth factor NDP
54517	0.0828	0.0139	0.259	2.45958	0.637028	736.55	PUS7	pseudouridine synthase 7
56034	0.101	0.0188	0.2709	2.35036	0.636745	388.37	PDGFC	platelet derived growth factor C
81563	0.597	0.37	0.7102	0.896008	0.636389	250.92	C1orf21	chromosome 1 open reading frame 21
51268	0.77	0.587	1.1724	0.542698	0.636253	93.68	PIPOX	pipecolic acid and sarcosine oxidase
8243	0.265	0.092	0.3776	1.68479	0.636236	4394.69	SMC1A	structural maintenance of chromosomes 1A
57176	0.115	0.0237	0.2813	2.26155	0.636201	1142.47	VARS2	valyl-tRNA synthetase 2, mitochondrial
201562	0.000104	8.56e-07	0.1292	4.92217	0.635744	2485.36	HACD2	3-hydroxyacyl-CoA dehydratase 2
9833	0.507	0.276	0.5838	1.08902	0.63573	790.79	MELK	maternal embryonic leucine zipper kinase
23235	0.0383	0.00407	0.2213	2.87266	0.635641	2392.57	SIK2	salt inducible kinase 2
7019	0.0153	0.000989	0.1929	3.29372	0.635401	1176.73	TFAM	transcription factor A, mitochondrial
404550	0.472	0.245	0.5457	1.16312	0.63475	129.3	C16orf74	chromosome 16 open reading frame 74
284071	0.293	0.108	0.3947	1.60816	0.634705	20.89	MEIOC	meiosis specific with coiled-coil domain
51099	0.0356	0.00365	0.2183	2.90722	0.634667	620.31	ABHD5	abhydrolase domain containing 5, lysophosphatidic acid acyltransferase
10625	0.0804	0.0133	0.2562	2.47679	0.634627	2299.72	IVNS1ABP	influenza virus NS1A binding protein
101928156	0.54	0.308	0.623	1.01844	0.63452	113.34	LOC101928156	uncharacterized LOC101928156
728537	0.0878	0.0152	0.2614	2.42716	0.634408	44.15	C2orf92	chromosome 2 open reading frame 92
51194	0.026	0.00224	0.2075	3.05613	0.634164	553.74	IPO11	importin 11
79925	0.123	0.026	0.2849	2.22579	0.634099	137.6	SPEF2	sperm flagellar 2
117178	0.115	0.0236	0.2801	2.26379	0.63408	536.45	SSX2IP	SSX family member 2 interacting protein
100505648	0.367	0.158	0.4491	1.41051	0.633403	118.52	RAD51-AS1	RAD51 antisense RNA 1
4437	0.00213	5.55e-05	0.1571	4.03125	0.633329	766.4	MSH3	mutS homolog 3
55870	0.0922	0.0164	0.2638	2.40074	0.633239	2817.27	ASH1L	ASH1 like histone lysine methyltransferase
100505591	NA	0.308	0.6212	1.0192	0.633131	8.08	LRRC3C	leucine rich repeat containing 3C
5427	0.526	0.295	0.6047	1.04698	0.633092	145.53	POLE2	DNA polymerase epsilon 2, accessory subunit
23046	0.5	0.269	0.5732	1.10424	0.632944	390.58	KIF21B	kinesin family member 21B
2060	0.00309	9.37e-05	0.162	3.90632	0.632875	1264.28	EPS15	epidermal growth factor receptor pathway substrate 15
79572	0.0813	0.0135	0.2561	2.47003	0.632689	5017.91	ATP13A3	ATPase 13A3
23232	0.00473	0.000172	0.1684	3.75652	0.632471	303.99	TBC1D12	TBC1 domain family member 12
23536	0.0336	0.0033	0.2153	2.93797	0.632448	1224.93	ADAT1	adenosine deaminase tRNA specific 1
157680	0.226	0.0703	0.3494	1.80999	0.632431	1253.32	VPS13B	vacuolar protein sorting 13 homolog B
26046	0.128	0.0279	0.2876	2.19866	0.632288	1401.33	LTN1	listerin E3 ubiquitin protein ligase 1
11247	0.584	0.356	0.6855	0.922257	0.632235	20.43	NXPH4	neurexophilin 4
157773	0.399	0.182	0.4733	1.33518	0.631932	15.45	C8orf48	chromosome 8 open reading frame 48
128710	0.0348	0.00349	0.2162	2.92125	0.631705	276.68	SLX4IP	SLX4 interacting protein
283104	0.189	0.052	0.325	1.94351	0.631665	113.65	SBF2-AS1	SBF2 antisense RNA 1
55814	0.194	0.0549	0.329	1.91946	0.631421	1869.61	BDP1	B double prime 1, subunit of RNA polymerase III transcription initiation factor IIIB
84928	0.053	0.0068	0.2333	2.70658	0.631346	379.34	TMEM209	transmembrane protein 209
105371414	0.187	0.0511	0.3237	1.95024	0.631197	108.65	LOC105371414	uncharacterized LOC105371414
23189	0.147	0.0348	0.299	2.111	0.631123	897.27	KANK1	KN motif and ankyrin repeat domains 1
375287	0.154	0.0373	0.3029	2.08268	0.63087	166.57	RBM43	RNA binding motif protein 43
10411	0.413	0.193	0.4842	1.30279	0.630849	119.63	RAPGEF3	Rap guanine nucleotide exchange factor 3
64710	0.034	0.00338	0.2151	2.93044	0.6303	6111.42	NUCKS1	nuclear casein kinase and cyclin dependent kinase substrate 1
83448	0.111	0.0221	0.2754	2.28832	0.630191	583.3	PUS7L	pseudouridine synthase 7 like
101928140	0.16	0.0395	0.3061	2.05864	0.630079	221.13	PTPRK-AS1	PTPRK antisense RNA 1
79596	0.00942	0.000487	0.1806	3.488	0.629915	373.95	OBI1	ORC ubiquitin ligase 1
51110	0.00237	6.4e-05	0.1576	3.9975	0.629819	553.71	LACTB2	lactamase beta 2
23230	0.246	0.0806	0.3602	1.74708	0.629326	3093.75	VPS13A	vacuolar protein sorting 13 homolog A
84640	0.058	0.00778	0.2364	2.66146	0.629275	1061.04	USP38	ubiquitin specific peptidase 38
54537	0.00687	0.000306	0.1742	3.61002	0.629046	984.68	SHLD2	shieldin complex subunit 2
10112	0.548	0.318	0.6293	0.999556	0.628996	491.51	KIF20A	kinesin family member 20A
55157	0.138	0.0311	0.2917	2.15552	0.628872	1057.3	DARS2	aspartyl-tRNA synthetase 2, mitochondrial
101929212	0.38	0.167	0.455	1.38099	0.628325	65.44	SMIM2-AS1	SMIM2 antisense RNA 1
1894	0.104	0.0198	0.2694	2.33067	0.627896	2173.36	ECT2	epithelial cell transforming 2
105374749	NA	0.175	0.4627	1.3568	0.627775	11.16	C5orf34-AS1	C5orf34 antisense RNA 1
646762	0.0478	0.00571	0.2271	2.76385	0.627694	219.49	LOC646762	uncharacterized LOC646762
11228	0.234	0.0742	0.3516	1.78509	0.62759	281.49	RASSF8	Ras association domain family member 8
5500	0.0054	0.000214	0.1694	3.70223	0.627303	3669.26	PPP1CB	protein phosphatase 1 catalytic subunit beta
112268163	0.395	0.179	0.4664	1.34472	0.627175	30.55	LOC112268163
132864	0.185	0.0501	0.3201	1.95918	0.627139	442.96	CPEB2	cytoplasmic polyadenylation element binding protein 2
101928042	NA	0.203	0.4928	1.27234	0.627029	12.11	ARHGAP11A-DT	ARHGAP11A divergent transcript
6241	0.596	0.369	0.6973	0.899218	0.626991	2157.91	RRM2	ribonucleotide reductase regulatory subunit M2
6531	0.721	0.519	0.972	0.644968	0.626923	23.12	SLC6A3	solute carrier family 6 member 3
9630	NA	0.567	1.096	0.57188	0.626758	9.01	GNA14	G protein subunit alpha 14
285527	0.103	0.0196	0.2684	2.33476	0.626664	2002.57	FRYL	FRY like transcription coactivator
94134	0.032	0.00306	0.2115	2.96129	0.626373	2611.67	ARHGAP12	Rho GTPase activating protein 12
105370871	NA	0.226	0.5169	1.21153	0.626293	8.88	LOC105370871	uncharacterized LOC105370871
103908605	0.388	0.173	0.4595	1.36202	0.625805	31.7	FAM88E	family with sequence similarity 88 member E
107986871	0.217	0.0658	0.3399	1.83988	0.625406	45.3	LOC107986871
55421	0.00837	0.000409	0.1769	3.53426	0.625189	2365.34	NCBP3	nuclear cap binding subunit 3
5916	0.325	0.129	0.4119	1.51762	0.625161	663.08	RARG	retinoic acid receptor gamma
9774	0.00858	0.000423	0.1773	3.52502	0.625158	3939.38	BCLAF1	BCL2 associated transcription factor 1
23635	0.0316	0.003	0.2106	2.96772	0.625079	315.14	SSBP2	single stranded DNA binding protein 2
8690	0.0859	0.0147	0.2562	2.43921	0.624962	448.74	JRKL	JRK like
121268	0.546	0.315	0.6218	1.00502	0.624943	15.79	RHEBL1	RHEB like 1
23013	0.0164	0.0011	0.1915	3.26276	0.624777	3204.17	SPEN	spen family transcriptional repressor
100133315	0.438	0.215	0.5033	1.24104	0.624673	15.97	XNDC1N	XRCC1 N-terminal domain containing 1, N-terminal like
339500	0.00406	0.000139	0.1639	3.81051	0.62459	338.07	ZNF678	zinc finger protein 678
54861	0.0109	0.0006	0.182	3.43144	0.624589	570.22	SNRK	SNF related kinase
26586	0.121	0.0253	0.2792	2.23696	0.624466	1250.47	CKAP2	cytoskeleton associated protein 2
6443	0.0281	0.00252	0.2066	3.02149	0.624312	1787.38	SGCB	sarcoglycan beta
5959	0.203	0.0592	0.3309	1.88673	0.624288	323.59	RDH5	retinol dehydrogenase 5
55681	0.052	0.00658	0.2297	2.71763	0.624285	1788.6	SCYL2	SCY1 like pseudokinase 2
1060	0.0115	0.000656	0.1831	3.40754	0.62393	401.08	CENPC	centromere protein C
653075	0.296	0.11	0.39	1.5999	0.623892	30.86	GOLGA8T	golgin A8 family member T
376940	0.0527	0.00676	0.2303	2.70857	0.623856	443.85	ZC3H6	zinc finger CCCH-type containing 6
102723786	0.322	0.127	0.4086	1.52655	0.623733	29.02	LOC102723786	uncharacterized LOC102723786
7556	0.175	0.046	0.3125	1.99565	0.623596	334.79	ZNF10	zinc finger protein 10
8089	0.0274	0.00243	0.2056	3.03167	0.623413	362.81	YEATS4	YEATS domain containing 4
463	0.114	0.023	0.2742	2.27362	0.623324	631.64	ZFHX3	zinc finger homeobox 3
84236	0.00617	0.000265	0.1709	3.64776	0.623253	819.95	RHBDD1	rhomboid domain containing 1
8905	0.175	0.0461	0.3124	1.99463	0.623062	117.46	AP1S2	adaptor related protein complex 1 subunit sigma 2
2631	0.0071	0.000322	0.1731	3.5969	0.62261	1300.69	NIPSNAP2	nipsnap homolog 2
80055	0.128	0.0278	0.283	2.19951	0.622522	298.94	PGAP1	post-GPI attachment to proteins inositol deacylase 1
64324	0.0661	0.00961	0.2403	2.58945	0.622368	2565.6	NSD1	nuclear receptor binding SET domain protein 1
5327	0.704	0.497	0.9153	0.67941	0.62189	74.41	PLAT	plasminogen activator, tissue type
285407	0.218	0.0664	0.3386	1.83542	0.621418	22.88	ALG1L9P	ALG1 like 9, pseudogene
55196	0.0946	0.0171	0.2605	2.38516	0.621279	1463.93	RESF1	retroelement silencing factor 1
643699	0.264	0.0913	0.3678	1.68868	0.621128	54.56	GOLGA8N	golgin A8 family member N
57758	0.657	0.439	0.8023	0.774183	0.621104	152.29	SCUBE2	signal peptide, CUB domain and EGF like domain containing 2
79712	0.0284	0.00257	0.206	3.01468	0.620979	242.93	GTDC1	glycosyltransferase like domain containing 1
653720	0.426	0.204	0.4888	1.27005	0.620863	22.41	GOLGA8M	golgin A8 family member M
6645	0.0241	0.002	0.2008	3.09059	0.6206	661.86	SNTB2	syntrophin beta 2
51696	0.00941	0.000485	0.1778	3.48878	0.62043	435.01	HECA	hdc homolog, cell cycle regulator
25878	0.805	0.639	1.3233	0.46883	0.620418	834.75	MXRA5	matrix remodeling associated 5
23225	0.501	0.271	0.563	1.1014	0.620072	1610.42	NUP210	nucleoporin 210
23271	0.0796	0.013	0.2498	2.48253	0.620063	1378.2	CAMSAP2	calmodulin regulated spectrin associated protein family member 2
5318	0.0723	0.011	0.2438	2.54223	0.619842	1326.45	PKP2	plakophilin 2
399979	0.129	0.028	0.2819	2.1972	0.619331	3174.85	SNX19	sorting nexin 19
55193	0.0318	0.00302	0.2087	2.96524	0.618793	2096.08	PBRM1	polybromo 1
1130	0.177	0.0467	0.3111	1.98902	0.618742	480.13	LYST	lysosomal trafficking regulator
375248	0.324	0.128	0.4069	1.52059	0.61869	215.95	ANKRD36	ankyrin repeat domain 36
64786	9.24e-05	7.08e-07	0.1247	4.95913	0.618446	997.02	TBC1D15	TBC1 domain family member 15
23498	0.691	0.481	0.8769	0.705274	0.618419	183.83	HAAO	3-hydroxyanthranilate 3,4-dioxygenase
164832	0.223	0.0691	0.3402	1.81746	0.618235	1255.94	LONRF2	LON peptidase N-terminal domain and ring finger 2
2241	0.0984	0.0181	0.2616	2.36348	0.618232	659.57	FER	FER tyrosine kinase
128153	0.467	0.239	0.5253	1.17667	0.61809	19.1	SPATA17	spermatogenesis associated 17
285346	0.204	0.0599	0.3284	1.88174	0.617935	139.59	ZNF852	zinc finger protein 852
729176	0.35	0.146	0.425	1.45348	0.617786	18.74	KATNBL1P6	katanin regulatory subunit B1 like 1 pseudogene 6
7586	0.175	0.046	0.3096	1.99542	0.61776	10432.6	ZKSCAN1	zinc finger with KRAB and SCAN domains 1
646214	0.308	0.118	0.3951	1.56368	0.617749	28.4	LOC646214	p21 (RAC1) activated kinase 2 pseudogene
205327	0.0303	0.0028	0.2067	2.98861	0.617735	428.16	C2orf69	chromosome 2 open reading frame 69
166929	0.151	0.0361	0.2947	2.09578	0.617707	1412.64	SGMS2	sphingomyelin synthase 2
6654	0.0215	0.00169	0.1967	3.14034	0.617657	1411.31	SOS1	SOS Ras/Rac guanine nucleotide exchange factor 1
55752	0.00649	0.000281	0.17	3.63233	0.617593	2454.52	SEPTIN11	septin 11
3709	0.322	0.127	0.4047	1.52592	0.617504	2073.85	ITPR2	inositol 1,4,5-trisphosphate receptor type 2
107984316	0.553	0.322	0.6239	0.989492	0.617339	473.4	LOC107984316	replaced by ID 374383
2632	0.0927	0.0165	0.2575	2.39737	0.61726	700.17	GBE1	1,4-alpha-glucan branching enzyme 1
54206	0.11	0.0217	0.2689	2.29549	0.617224	3901.28	ERRFI1	ERBB receptor feedback inhibitor 1
100874014	NA	0.38	0.7033	0.877109	0.616914	13.1	NAV2-AS2	NAV2 antisense RNA 2
7700	0.0348	0.00349	0.2112	2.92068	0.616823	455.09	ZNF141	zinc finger protein 141
29092	0.0574	0.00766	0.2313	2.66683	0.616748	183.33	LINC00339	long intergenic non-protein coding RNA 339
257218	0.151	0.0361	0.2941	2.09529	0.616167	670.18	SHPRH	SNF2 histone linker PHD RING helicase
102723360	0.464	0.237	0.5214	1.18174	0.616148	122.64	LOC102723360	uncharacterized LOC102723360
2192	0.636	0.414	0.7538	0.817029	0.615852	55.15	FBLN1	fibulin 1
54541	0.484	0.256	0.5416	1.13669	0.615652	4892.47	DDIT4	DNA damage inducible transcript 4
118788	0.405	0.187	0.4666	1.31944	0.615631	1335.89	PIK3AP1	phosphoinositide-3-kinase adaptor protein 1
345462	0.00977	0.000513	0.1771	3.47368	0.615102	94.51	ZNF879	zinc finger protein 879
79621	0.119	0.0247	0.2738	2.24602	0.615021	285.34	RNASEH2B	ribonuclease H2 subunit B
125113	0.459	0.233	0.5149	1.19392	0.614772	91.15	KRT222	keratin 222
29968	0.4	0.183	0.4618	1.33133	0.614769	2194.21	PSAT1	phosphoserine aminotransferase 1
9188	0.0273	0.00242	0.2027	3.03275	0.614748	4856.29	DDX21	DExD-box helicase 21
5621	0.0396	0.00428	0.2151	2.85669	0.614518	3803.16	PRNP	prion protein
727909	0.372	0.161	0.4383	1.40177	0.614385	31.21	GOLGA8Q	golgin A8 family member Q
6655	0.00614	0.000262	0.1683	3.65002	0.614144	882.18	SOS2	SOS Ras/Rho guanine nucleotide exchange factor 2
219855	0.643	0.422	0.7644	0.803292	0.614056	23.84	SLC37A2	solute carrier family 37 member 2
126069	0.146	0.0344	0.2901	2.11553	0.613792	39.09	ZNF491	zinc finger protein 491
25923	0.0114	0.000637	0.1797	3.41518	0.6136	2007.88	ATL3	atlastin GTPase 3
104355426	0.144	0.0334	0.2884	2.12674	0.613428	56.08	LENG8-AS1	LENG8 antisense RNA 1
5243	0.41	0.19	0.4679	1.31062	0.613208	1687.05	ABCB1	ATP binding cassette subfamily B member 1
10243	0.00989	0.000526	0.1768	3.46731	0.613134	677.44	GPHN	gephyrin
91694	0.0187	0.00136	0.1914	3.20217	0.612827	258.96	LONRF1	LON peptidase N-terminal domain and ring finger 1
9931	0.0731	0.0112	0.2415	2.53552	0.612341	1367.07	HELZ	helicase with zinc finger
441046	0.365	0.157	0.4323	1.41542	0.611849	15.67	GUSBP5	GUSB pseudogene 5
158572	0.219	0.0672	0.3343	1.83045	0.611841	26.46	USP27X-DT	USP27X divergent transcript
116931	0.487	0.259	0.5417	1.12932	0.611706	69.85	MED12L	mediator complex subunit 12L
9134	0.397	0.181	0.4571	1.33804	0.611565	153.69	CCNE2	cyclin E2
140885	0.181	0.0483	0.3096	1.97476	0.611423	1758.93	SIRPA	signal regulatory protein alpha
55215	0.431	0.209	0.4864	1.25691	0.611342	1378.32	FANCI	FA complementation group I
200894	0.0863	0.0148	0.2507	2.43692	0.611029	434.18	ARL13B	ADP ribosylation factor like GTPase 13B
9906	0.0531	0.00685	0.2258	2.70426	0.610506	1566.11	SLC35E2A	solute carrier family 35 member E2A
388536	0.0462	0.00542	0.2195	2.78099	0.610321	164.34	ZNF790	zinc finger protein 790
692057	0.306	0.116	0.3886	1.56966	0.609962	19.37	SNORD12	small nucleolar RNA, C/D box 12
101928344	0.34	0.139	0.4121	1.48	0.609899	54.81	LOC101928344	uncharacterized LOC101928344
9321	0.0314	0.00296	0.2051	2.97231	0.609701	2033.64	TRIP11	thyroid hormone receptor interactor 11
29128	0.577	0.348	0.6499	0.937539	0.609314	553.31	UHRF1	ubiquitin like with PHD and ring finger domains 1
149041	0.00963	0.000503	0.1751	3.47911	0.609067	781.35	RC3H1	ring finger and CCCH-type domains 1
4194	0.049	0.00594	0.2214	2.75085	0.609021	698.91	MDM4	MDM4 regulator of p53
84125	0.631	0.409	0.7368	0.825648	0.608303	15.77	LRRIQ1	leucine rich repeats and IQ motif containing 1
22824	0.0308	0.00287	0.2039	2.98115	0.607975	1730.87	HSPA4L	heat shock protein family A (Hsp70) member 4 like
647135	0.0614	0.00857	0.2313	2.62865	0.607946	413	SRGAP2B	SLIT-ROBO Rho GTPase activating protein 2B
374354	0.0479	0.00573	0.22	2.76308	0.607885	1017.2	NHLRC2	NHL repeat containing 2
8445	0.0775	0.0125	0.2433	2.4983	0.607851	1273.36	DYRK2	dual specificity tyrosine phosphorylation regulated kinase 2
8647	NA	NA	0.9553	0.636232	0.60782	31.59	ABCB11	ATP binding cassette subfamily B member 11
168850	0.0773	0.0124	0.2432	2.49937	0.607749	1076.5	ZNF800	zinc finger protein 800
440895	0.658	0.441	0.7871	0.770782	0.606667	18.66	LOC440895	two pore channel 3 pseudogene
219902	0.315	0.122	0.3919	1.54723	0.606364	220.72	TLCD5	TLC domain containing 5
54823	0.159	0.0391	0.2939	2.06312	0.606306	156.88	SWT1	SWT1 RNA endoribonuclease homolog
105376544	0.355	0.149	0.4202	1.44298	0.606286	14.45	ADM-DT	ADM divergent transcript
112268254	0.326	0.13	0.4	1.51539	0.606197	107.54	LOC112268254
55832	0.000487	6.73e-06	0.1346	4.50203	0.606145	3815.72	CAND1	cullin associated and neddylation dissociated 1
10818	0.147	0.0346	0.2869	2.11283	0.606082	640.66	FRS2	fibroblast growth factor receptor substrate 2
22890	0.01	0.00054	0.175	3.4603	0.605684	1087.81	ZBTB1	zinc finger and BTB domain containing 1
51427	0.278	0.0991	0.3672	1.64913	0.605567	301.26	ZNF107	zinc finger protein 107
253959	0.107	0.0208	0.2618	2.31247	0.605317	1400.66	RALGAPA1	Ral GTPase activating protein catalytic subunit alpha 1
152503	0.0232	0.00188	0.1947	3.10782	0.605236	4183	SH3D19	SH3 domain containing 19
5139	0.405	0.187	0.4587	1.31932	0.60511	1014.71	PDE3A	phosphodiesterase 3A
10499	0.176	0.0463	0.3036	1.99228	0.604815	1285.29	NCOA2	nuclear receptor coactivator 2
119392	0.332	0.133	0.4025	1.50237	0.604679	227.16	SFR1	SWI5 dependent homologous recombination repair protein 1
55349	0.419	0.197	0.4688	1.28936	0.604478	1779.4	CHDH	choline dehydrogenase
29843	0.033	0.00321	0.2051	2.94656	0.604388	396.28	SENP1	SUMO specific peptidase 1
27010	0.114	0.0231	0.266	2.27132	0.604119	173.5	TPK1	thiamin pyrophosphokinase 1
85315	0.43	0.208	0.4801	1.25788	0.60391	598.9	PAQR8	progestin and adipoQ receptor family member 8
5756	0.000592	9.03e-06	0.136	4.43923	0.603716	3082.33	TWF1	twinfilin actin binding protein 1
162239	0.057	0.00758	0.2261	2.67026	0.603635	198.6	ZFP1	ZFP1 zinc finger protein
30818	NA	0.414	0.7382	0.81724	0.603301	10.06	KCNIP3	potassium voltage-gated channel interacting protein 3
118987	0.066	0.00957	0.2327	2.59083	0.60298	3046.16	PDZD8	PDZ domain containing 8
252983	0.19	0.053	0.3116	1.9351	0.602903	397.33	STXBP4	syntaxin binding protein 4
50862	0.00951	0.000492	0.1728	3.48491	0.602186	1604.3	RNF141	ring finger protein 141
650794	0.0991	0.0183	0.2552	2.35982	0.602172	89.24	MIPEPP3	mitochondrial intermediate peptidase pseudogene 3
10693	0.235	0.0749	0.3379	1.78113	0.601794	62.55	CCT6B	chaperonin containing TCP1 subunit 6B
25788	0.108	0.0213	0.2613	2.30265	0.601621	228.4	RAD54B	RAD54 homolog B
100505538	0.364	0.156	0.424	1.41843	0.601424	57.76	RBM26-AS1	RBM26 antisense RNA 1
105372795	0.346	0.143	0.411	1.4629	0.601283	14.36	LOC105372795	replaced by ID 51227
55745	0.000566	8.53e-06	0.1351	4.45145	0.601229	1464.98	AP5M1	adaptor related protein complex 5 subunit mu 1
107984190	0.0962	0.0175	0.2529	2.37707	0.601225	59.93	LOC107984190	uncharacterized LOC107984190
105371912	NA	0.565	1.0444	0.575587	0.601168	9.37	LOC105371912	uncharacterized LOC105371912
112840	0.00504	0.00019	0.1611	3.73242	0.601131	360.15	WDR89	WD repeat domain 89
105375800	NA	0.263	0.5364	1.12046	0.601016	11.83	LOC105375800	SREBF pathway regulator in golgi 1 pseudogene
9055	0.571	0.341	0.6309	0.952508	0.600895	1332.43	PRC1	protein regulator of cytokinesis 1
375743	0.203	0.0593	0.3184	1.88603	0.600572	1379.86	PTAR1	protein prenyltransferase alpha subunit repeat containing 1
5042	0.218	0.0663	0.3271	1.83606	0.600528	37.11	PABPC3	poly(A) binding protein cytoplasmic 3
286016	0.301	0.113	0.3791	1.58414	0.600487	17.39	TPI1P2	triosephosphate isomerase 1 pseudogene 2
100287082	0.574	0.344	0.6348	0.945411	0.600191	118.53	GACAT2	gastric cancer associated transcript 2
55450	0.196	0.0557	0.3136	1.91331	0.599958	1922.25	CAMK2N1	calcium/calmodulin dependent protein kinase II inhibitor 1
101927872	NA	0.225	0.4946	1.2128	0.599816	9.02	LOC101927872	uncharacterized LOC101927872
79776	0.483	0.254	0.5261	1.13981	0.599661	444.55	ZFHX4	zinc finger homeobox 4
10927	0.0396	0.00428	0.2098	2.85646	0.59925	1980.41	SPIN1	spindlin 1
100507459	0.223	0.0689	0.3293	1.81934	0.599075	85.18	NRSN2-AS1	NRSN2 antisense RNA 1
5825	0.0157	0.00104	0.1826	3.28023	0.599074	3654.45	ABCD3	ATP binding cassette subfamily D member 3
23244	0.000964	1.81e-05	0.1397	4.28665	0.598967	3034.56	PDS5A	PDS5 cohesin associated factor A
54816	0.0203	0.00154	0.1891	3.16652	0.598854	497.77	ZNF280D	zinc finger protein 280D
56704	0.116	0.0239	0.265	2.25907	0.598709	210.29	JPH1	junctophilin 1
619207	0.464	0.237	0.5059	1.18346	0.598687	20.9	SCART1	scavenger receptor family member expressed on T cells 1
25831	0.0153	0.000992	0.1818	3.29288	0.598666	4834.38	HECTD1	HECT domain E3 ubiquitin protein ligase 1
730091	0.192	0.0538	0.3105	1.92809	0.598611	112.53	LINC00886	long intergenic non-protein coding RNA 886
222	0.832	0.681	1.457	0.410766	0.598475	17.48	ALDH3B2	aldehyde dehydrogenase 3 family member B2
9113	0.115	0.0237	0.2645	2.26262	0.598469	810.76	LATS1	large tumor suppressor kinase 1
23333	0.0707	0.0107	0.2344	2.55349	0.598464	3127.42	DPY19L1	dpy-19 like C-mannosyltransferase 1
84775	0.0942	0.0169	0.2506	2.38788	0.598425	176.26	ZNF607	zinc finger protein 607
50832	0.424	0.202	0.469	1.27553	0.598274	16.38	TAS2R4	taste 2 receptor member 4
9300	0.415	0.194	0.4608	1.29807	0.598213	14.75	SNORD28	small nucleolar RNA, C/D box 28
53938	0.0345	0.00344	0.2045	2.92537	0.598139	414.73	PPIL3	peptidylprolyl isomerase like 3
23014	0.00979	0.000516	0.1722	3.47212	0.597917	2489.24	FBXO21	F-box protein 21
6197	0.171	0.0443	0.2972	2.01147	0.597785	2849.34	RPS6KA3	ribosomal protein S6 kinase A3
57646	0.0627	0.00885	0.2283	2.61789	0.597674	778.08	USP28	ubiquitin specific peptidase 28
143872	0.26	0.0886	0.3509	1.70307	0.597658	452.66	ARHGAP42	Rho GTPase activating protein 42
199704	0.027	0.00238	0.1967	3.03766	0.597644	213.74	ZNF585A	zinc finger protein 585A
55599	0.0827	0.0139	0.2429	2.46047	0.597559	471.25	RNPC3	RNA binding region (RNP1, RRM) containing 3
79839	NA	0.316	0.5962	1.00228	0.597557	9.42	CCDC102B	coiled-coil domain containing 102B
728780	0.497	0.267	0.5382	1.11017	0.597449	19.4	ANKDD1B	ankyrin repeat and death domain containing 1B
90233	0.12	0.0251	0.2668	2.23967	0.597449	231.6	ZNF551	zinc finger protein 551
59345	0.555	0.325	0.6069	0.984283	0.597336	37.13	GNB4	G protein subunit beta 4
728498	0.211	0.0632	0.3215	1.85744	0.597141	32.29	GOLGA8H	golgin A8 family member H
57716	0.168	0.0427	0.2947	2.02636	0.597141	84.18	PRX	periaxin
79892	0.0545	0.00708	0.2216	2.69326	0.596904	1258.8	MCMBP	minichromosome maintenance complex binding protein
10116	0.000386	4.61e-06	0.1302	4.58173	0.596762	1765.78	FEM1B	fem-1 homolog B
105371026	0.36	0.153	0.4177	1.42869	0.596695	17.15	LOC105371026	uncharacterized LOC105371026
23658	0.0235	0.00193	0.1924	3.10151	0.596644	540.51	LSM5	LSM5 homolog, U6 small nuclear RNA and mRNA degradation associated
102725201	0.0714	0.0108	0.234	2.54845	0.59633	46.04	CEP250-AS1	CEP250 antisense RNA 1
80315	0.262	0.0898	0.3513	1.69628	0.595906	1096.73	CPEB4	cytoplasmic polyadenylation element binding protein 4
54554	0.0357	0.00368	0.2051	2.9042	0.595621	284.47	WDR5B	WD repeat domain 5B
6307	0.146	0.034	0.281	2.11972	0.595565	8019.98	MSMO1	methylsterol monooxygenase 1
8790	0.00888	0.000446	0.1695	3.5115	0.595359	427.41	FPGT	fucose-1-phosphate guanylyltransferase
3091	0.45	0.225	0.4905	1.21372	0.595285	8092.73	HIF1A	hypoxia inducible factor 1 subunit alpha
54495	0.0728	0.0111	0.2345	2.53801	0.595258	837.26	TMX3	thioredoxin related transmembrane protein 3
57508	0.0504	0.00624	0.2176	2.73507	0.595126	763.7	INTS2	integrator complex subunit 2
10168	0.00189	4.75e-05	0.1462	4.06757	0.594805	351.85	ZNF197	zinc finger protein 197
126017	0.175	0.0459	0.298	1.99607	0.594765	151.06	ZNF813	zinc finger protein 813
29964	0.259	0.088	0.3486	1.70579	0.594647	882.78	PRICKLE4	prickle planar cell polarity protein 4
101928844	0.656	0.438	0.7669	0.775223	0.594487	29.39	LOC101928844	uncharacterized LOC101928844
54583	0.000347	3.89e-06	0.1288	4.61717	0.594474	1696.5	EGLN1	egl-9 family hypoxia inducible factor 1
133022	0.527	0.296	0.5684	1.04565	0.594298	27.02	TRAM1L1	translocation associated membrane protein 1 like 1
101928147	0.318	0.124	0.3863	1.53844	0.594298	14.41	C21orf140	chromosome 21 open reading frame 140
100289341	0.125	0.0267	0.2682	2.21586	0.594209	30.85	MAN1B1-DT	MAN1B1 divergent transcript
23327	0.189	0.0522	0.3061	1.94108	0.59412	2466.34	NEDD4L	NEDD4 like E3 ubiquitin protein ligase
130	0.614	0.389	0.6902	0.860577	0.593963	272.5	ADH6	alcohol dehydrogenase 6 (class V)
55073	0.251	0.0834	0.3431	1.7311	0.593909	460.56	LRRC37A4P	leucine rich repeat containing 37 member A4, pseudogene
64395	0.0249	0.00211	0.1932	3.07409	0.593775	1685.22	GMCL1	germ cell-less 1, spermatogenesis associated
80110	0.00773	0.000365	0.1666	3.56427	0.593736	173.37	ZNF614	zinc finger protein 614
79983	0.265	0.0921	0.3524	1.68444	0.593523	1505.56	POF1B	POF1B actin binding protein
100996442	0.342	0.14	0.4024	1.47459	0.593319	51.09	LOC100996442	WAS protein family homolog 2-like
100506930	0.582	0.354	0.6396	0.927586	0.593307	42.93	LINC00665	long intergenic non-protein coding RNA 665
3251	0.228	0.0716	0.3292	1.80195	0.593218	505.75	HPRT1	hypoxanthine phosphoribosyltransferase 1
152137	0.0244	0.00204	0.1922	3.0842	0.592884	2082.25	CCDC50	coiled-coil domain containing 50
10175	0.00879	0.00044	0.1687	3.51515	0.592837	2379.08	CNIH1	cornichon family AMPA receptor auxiliary protein 1
54536	0.00213	5.56e-05	0.147	4.03078	0.592468	1259.97	EXOC6	exocyst complex component 6
101928058	NA	0.489	0.8554	0.692651	0.59246	11.15	KBTBD11-AS1	KBTBD11 antisense RNA 1
55706	0.206	0.0606	0.3157	1.87655	0.592437	1470.8	NDC1	NDC1 transmembrane nucleoporin
107985675	0.276	0.0979	0.3579	1.65495	0.592303	32.55	LOC107985675	uncharacterized LOC107985675
6240	0.413	0.193	0.4543	1.30289	0.591874	2345.85	RRM1	ribonucleotide reductase catalytic subunit M1
8969	0.313	0.121	0.3814	1.55124	0.591675	85.59	H2AC11	H2A clustered histone 11
6725	0.552	0.321	0.5958	0.992821	0.591534	13.94	SRMS	src-related kinase lacking C-terminal regulatory tyrosine and N-terminal myristylation sites
347404	0.425	0.203	0.4647	1.27262	0.59144	16.82	LANCL3	LanC like family member 3
3149	0.251	0.0832	0.3413	1.73264	0.591327	1019.06	HMGB3	high mobility group box 3
9563	0.133	0.0296	0.2717	2.17579	0.591145	2175.09	H6PD	hexose-6-phosphate dehydrogenase/glucose 1-dehydrogenase
166968	0.121	0.0255	0.2646	2.23409	0.591094	727.19	MIER3	MIER family member 3
168451	0.0106	0.000576	0.1717	3.44246	0.591082	415.48	THAP5	THAP domain containing 5
103021296	0.32	0.125	0.3854	1.53343	0.590984	438.74	SLC26A9-AS1	SLC26A9 and RAB7B antisense RNA 1
476	0.222	0.0687	0.3247	1.82013	0.590954	62919.1	ATP1A1	ATPase Na+/K+ transporting subunit alpha 1
101927420	0.227	0.0708	0.3269	1.80679	0.590701	18.78	DMTF1-AS1	DMTF1 antisense RNA 1
57494	0.358	0.152	0.4119	1.434	0.590633	424.83	RIMKLB	ribosomal modification protein rimK like family member B
148203	0.487	0.259	0.5227	1.12991	0.590573	141.82	ZNF738	zinc finger protein 738
2302	0.772	0.589	1.0944	0.539616	0.590529	132.4	FOXJ1	forkhead box J1
101927621	0.322	0.127	0.3875	1.52413	0.590527	17.13	ZNF567-DT	ZNF567 divergent transcript
338382	0.296	0.11	0.3691	1.59971	0.590412	1691.96	RAB7B	RAB7B, member RAS oncogene family
9456	0.18	0.0481	0.2987	1.97641	0.590309	265.37	HOMER1	homer scaffold protein 1
79912	0.000905	1.66e-05	0.1371	4.30631	0.590267	955.95	PYROXD1	pyridine nucleotide-disulphide oxidoreductase domain 1
[truncated: 6,913 more rows]
