# Supplementary material for: Taurocholic acid induces intrahepatic cholangiocyte cell proliferation via activating NRAS and YAP1
Source: PLoS One. 2026 Feb 4;21(2):e0339210. doi: 10.1371/journal.pone.0339210 (PMC12871985; doi:10.1371/journal.pone.0339210)
Supplement: S2 File — Genes DOWN-regulated in Biliary atresia Cholangiocyte Organoids generated from Transplant Liver (BACO-Tx) compared to BACO generated from livers at Diagnosis (BACO-Dx) – GSE186444. (XLSX) [file pone.0339210.s008.xlsx]

## Sheet: DOWN in BACO-Transplant
Genes DOWN-regulated in Biliary atresia Cholangiocyte Organoids generated from Transplant Liver (BACO-Tx) compared to BACO generated from livers at Diagnosis (BACO-Dx)
GSE186444
GeneID	padj	pvalue	lfcSE	stat	log2FoldChange	baseMean	Symbol	Description
5320	NA	NA	1.6631	-3.92484	-6.52748	1578.49	PLA2G2A	phospholipase A2 group IIA
200504	NA	NA	2.1715	-2.20007	-4.77743	506.53	GKN2	gastrokine 2
9074	1.13e-05	5.39e-08	0.8656	-5.43805	-4.70724	65.21	CLDN6	claudin 6
56287	NA	NA	2.8983	-1.61283	-4.67438	987.26	GKN1	gastrokine 1
4050	2.86e-06	9.32e-09	0.7941	-5.74264	-4.56009	57.92	LTB	lymphotoxin beta
1066	0.0364	0.00379	1.5171	-2.89472	-4.39149	229.93	CES1	carboxylesterase 1
5068	0.00374	0.000124	1.1425	-3.83719	-4.38412	24.03	REG3A	regenerating family member 3 alpha
6347	7.5e-05	5.57e-07	0.821	-5.00569	-4.10978	87.28	CCL2	C-C motif chemokine ligand 2
2318	8.62e-08	1.14e-10	0.637	-6.44663	-4.10661	158.92	FLNC	filamin C
4477	0.0252	0.00215	1.3064	-3.06933	-4.0098	4150.36	MSMB	microseminoprotein beta
54102	7.11e-05	5.19e-07	0.7957	-5.01927	-3.99381	228.03	CLIC6	chloride intracellular channel 6
132204	0.00355	0.000116	1.0267	-3.85511	-3.95791	13.58	SYNPR	synaptoporin
2199	0.00462	0.000168	1.0464	-3.76311	-3.9376	61.7	FBLN2	fibulin 2
55384	0.0185	0.00133	1.2218	-3.20881	-3.92043	3739.2	MEG3	maternally expressed 3
5645	0.00897	0.000455	1.1143	-3.50612	-3.9068	772.85	PRSS2	serine protease 2
3127	0.00502	0.000188	1.0179	-3.73409	-3.80076	219.26	HLA-DRB5	major histocompatibility complex, class II, DR beta 5
2304	0.00396	0.000134	0.9789	-3.81986	-3.73918	71.66	FOXE1	forkhead box E1
79104	0.000763	1.35e-05	0.8552	-4.35206	-3.72174	68.95	MEG8	maternally expressed 8, small nucleolar RNA host gene
5948	0.00425	0.000147	0.9715	-3.79541	-3.68721	31.59	RBP2	retinol binding protein 2
100507257	0.000763	1.34e-05	0.8411	-4.35401	-3.66221	59.93	MEG9	maternally expressed 9
101928034	0.000523	7.57e-06	0.8169	-4.47707	-3.65712	48.99	LOC101928034	uncharacterized LOC101928034
7099	0.00198	5.08e-05	0.9006	-4.05197	-3.64916	91.42	TLR4	toll like receptor 4
10537	0.0214	0.00167	1.1475	-3.14357	-3.60729	2411.71	UBD	ubiquitin D
4118	NA	NA	1.3832	-2.6029	-3.60033	49.56	MAL	mal, T cell differentiation protein
3768	0.00053	7.73e-06	0.7925	-4.47248	-3.54457	15.17	KCNJ12	potassium inwardly rectifying channel subfamily J member 12
10186	0.00174	4.2e-05	0.8648	-4.09624	-3.54237	166.45	LHFPL6	LHFPL tetraspan subfamily member 6
57216	6.97e-07	1.39e-09	0.5793	-6.05693	-3.50901	112.24	VANGL2	VANGL planar cell polarity protein 2
6374	0.000404	4.92e-06	0.7569	-4.5682	-3.45746	16835.1	CXCL5	C-X-C motif chemokine ligand 5
5157	3.88e-06	1.41e-08	0.5945	-5.67196	-3.37224	42.15	PDGFRL	platelet derived growth factor receptor like
105378520	NA	5.55e-05	0.8304	-4.03104	-3.34738	12.61	LOC105378520	uncharacterized LOC105378520
5582	0.0035	0.000111	0.863	-3.86435	-3.33506	45.22	PRKCG	protein kinase C gamma
6035	0.000484	6.58e-06	0.7317	-4.50699	-3.29786	277.71	RNASE1	ribonuclease A family member 1, pancreatic
51208	0.101	0.0188	1.4022	-2.34871	-3.29334	2449.18	CLDN18	claudin 18
112268313	7.18e-07	1.51e-09	0.5425	-6.0438	-3.27848	50.46	LOC112268313
100463486	NA	NA	0.8439	-3.86167	-3.25876	199.47	MTRNR2L8	MT-RNR2 like 8 (pseudogene)
10942	0.0782	0.0127	1.3012	-2.49335	-3.24446	36.09	PRSS21	serine protease 21
10917	0.0169	0.00116	0.9915	-3.2493	-3.22183	46.39	BTNL3	butyrophilin like 3
4884	0.00554	0.000222	0.8717	-3.69247	-3.21863	38.1	NPTX1	neuronal pentraxin 1
27122	4.14e-07	7.49e-10	0.5221	-6.15537	-3.21347	1031.78	DKK3	dickkopf WNT signaling pathway inhibitor 3
8490	0.000405	4.96e-06	0.6989	-4.56658	-3.19162	1726.89	RGS5	regulator of G protein signaling 5
5644	0.0104	0.000562	0.9242	-3.44937	-3.18784	219.23	PRSS1	serine protease 1
547	0.00977	0.000514	0.9172	-3.47338	-3.18563	98.78	KIF1A	kinesin family member 1A
1292	0.00678	0.0003	0.8762	-3.61543	-3.16802	97.54	COL6A2	collagen type VI alpha 2 chain
27063	0.00518	0.000198	0.8478	-3.72197	-3.15558	3528.26	ANKRD1	ankyrin repeat domain 1
4879	0.0394	0.00423	1.0986	-2.86046	-3.14241	16.08	NPPB	natriuretic peptide B
3122	0.0334	0.00328	1.0686	-2.94	-3.14158	738.23	HLA-DRA	major histocompatibility complex, class II, DR alpha
3128	0.0387	0.00414	1.0847	-2.86749	-3.11043	34.38	HLA-DRB6	major histocompatibility complex, class II, DR beta 6 (pseudogene)
6023	0.00538	0.000212	0.8276	-3.70433	-3.06588	28.76	RMRP	RNA component of mitochondrial RNA processing endoribonuclease
2813	0.234	0.0742	1.7041	-1.78522	-3.04223	593.53	GP2	glycoprotein 2
57622	NA	9.68e-09	0.5261	-5.73623	-3.01754	11.4	LRFN1	leucine rich repeat and fibronectin type III domain containing 1
970	0.189	0.0524	1.5506	-1.93978	-3.00779	25.32	CD70	CD70 molecule
158471	0.00943	0.000487	0.8623	-3.48761	-3.00728	18.6	PRUNE2	prune homolog 2 with BCH domain
3115	0.00145	3.29e-05	0.7237	-4.15274	-3.00519	132.92	HLA-DPB1	major histocompatibility complex, class II, DP beta 1
8532	NA	0.0157	1.2431	-2.4163	-3.00376	10.75	CPZ	carboxypeptidase Z
7456	0.00168	4e-05	0.7238	-4.10769	-2.97296	44.75	WIPF1	WAS/WASL interacting protein family member 1
6425	0.0176	0.00124	0.9206	-3.22904	-2.97263	58.4	SFRP5	secreted frizzled related protein 5
728978	0.02	0.00152	0.933	-3.17144	-2.95902	19.36	UNC5B-AS1	UNC5B antisense RNA 1
4982	0.00132	2.81e-05	0.7023	-4.18852	-2.94156	844.38	TNFRSF11B	TNF receptor superfamily member 11b
83998	0.206	0.0605	1.566	-1.87727	-2.93974	62909.2	REG4	regenerating family member 4
81557	0.000103	8.15e-07	0.5919	-4.93166	-2.91889	199.68	MAGED4B	MAGE family member D4B
51704	4.62e-21	2.79e-25	0.2796	-10.3888	-2.90456	261.57	GPRC5B	G protein-coupled receptor class C group 5 member B
8572	0.00755	0.000351	0.8048	-3.57434	-2.87657	154.01	PDLIM4	PDZ and LIM domain 4
8646	0.0832	0.014	1.1628	-2.45706	-2.85699	49.68	CHRD	chordin
7276	0.0145	0.000915	0.8491	-3.31538	-2.81514	333.38	TTR	transthyretin
4892	0.0238	0.00196	0.906	-3.09677	-2.80556	428.49	NRAP	nebulin related anchoring protein
5055	0.148	0.035	1.3257	-2.1082	-2.79492	287.09	SERPINB2	serpin family B member 2
7138	0.004	0.000136	0.7248	-3.8149	-2.765	62.75	TNNT1	troponin T1, slow skeletal type
105378287	0.108	0.021	1.1861	-2.30768	-2.73719	48.86	LOC105378287	uncharacterized LOC105378287
348	4.9e-10	2.07e-13	0.3717	-7.34433	-2.73015	274.76	APOE	apolipoprotein E
10690	0.0154	0.001	0.8271	-3.28996	-2.72118	100.24	FUT9	fucosyltransferase 9
728239	2.36e-06	7.41e-09	0.4705	-5.78131	-2.72031	212.42	MAGED4	MAGE family member D4
10382	0.0205	0.00156	0.8589	-3.16356	-2.71708	150.46	TUBB4A	tubulin beta 4A class IVa
618	1.18e-07	1.71e-10	0.4223	-6.38576	-2.6967	45.86	BCYRN1	brain cytoplasmic RNA 1
3777	4.78e-05	3.09e-07	0.5234	-5.11816	-2.67867	15.83	KCNK3	potassium two pore domain channel subfamily K member 3
109910381	0.000742	1.28e-05	0.612	-4.36297	-2.67033	80.75	RNA5-8SN3	RNA, 5.8S ribosomal N3
7345	0.000838	1.5e-05	0.6166	-4.32859	-2.66884	109.51	UCHL1	ubiquitin C-terminal hydrolase L1
27290	0.0163	0.00109	0.8125	-3.26624	-2.65381	22451.6	SPINK4	serine peptidase inhibitor Kazal type 4
2668	0.0615	0.0086	1.0085	-2.62773	-2.64999	22.46	GDNF	glial cell derived neurotrophic factor
9423	NA	1.29e-05	0.607	-4.3616	-2.64742	11.19	NTN1	netrin 1
101929494	0.102	0.0191	1.1286	-2.34402	-2.64544	24.75	LOC101929494	uncharacterized LOC101929494
4586	0.000251	2.65e-06	0.5632	-4.69597	-2.64486	31392.2	MUC5AC	mucin 5AC, oligomeric mucus/gel-forming
143903	0.000728	1.24e-05	0.6035	-4.3703	-2.63742	23.61	LAYN	layilin
3429	0.0351	0.00356	0.904	-2.91494	-2.63505	103.45	IFI27	interferon alpha inducible protein 27
3113	0.0389	0.00418	0.9172	-2.86455	-2.62736	305.27	HLA-DPA1	major histocompatibility complex, class II, DP alpha 1
7124	0.00709	0.00032	0.7274	-3.59834	-2.61727	39.6	TNF	tumor necrosis factor
7363	0.186	0.0507	1.3355	-1.95364	-2.60901	24.29	UGT2B4	UDP glucuronosyltransferase family 2 member B4
283358	1.45e-06	4.01e-09	0.4396	-5.88389	-2.58655	312.7	B4GALNT3	beta-1,4-N-acetyl-galactosaminyltransferase 3
3780	0.00523	0.000201	0.6925	-3.71839	-2.57491	19.22	KCNN1	potassium calcium-activated channel subfamily N member 1
8911	NA	NA	1.211	-2.12379	-2.57194	38.14	CACNA1I	calcium voltage-gated channel subunit alpha1 I
109864281	0.00428	0.000151	0.6764	-3.79001	-2.56347	24.69	RNA5-8SN2	RNA, 5.8S ribosomal N2
23460	0.0675	0.00991	0.9912	-2.57905	-2.55643	20.86	ABCA6	ATP binding cassette subfamily A member 6
12	NA	NA	0.853	-2.99051	-2.55088	13227.2	SERPINA3	serpin family A member 3
51162	2.31e-09	1.67e-12	0.3601	-7.05959	-2.54223	334.18	EGFL7	EGF like domain multiple 7
57535	0.00174	4.21e-05	0.6154	-4.09562	-2.52031	42.53	ELAPOR1	endosome-lysosome associated apoptosis and autophagy regulator 1
80128	0.00365	0.00012	0.6553	-3.84595	-2.52015	20.62	TRIM46	tripartite motif containing 46
139735	NA	3.11e-05	0.605	-4.16495	-2.51992	9.63	ZFP92	ZFP92 zinc finger protein
2	0.093	0.0166	1.0367	-2.39547	-2.48348	74.97	A2M	alpha-2-macroglobulin
27344	2.8e-08	2.87e-11	0.3731	-6.65289	-2.48211	376.58	PCSK1N	proprotein convertase subtilisin/kexin type 1 inhibitor
144347	0.111	0.0221	1.0824	-2.28903	-2.47764	122.25	RFLNA	refilin A
387264	0.000728	1.22e-05	0.5664	-4.37351	-2.47737	14.46	KRTAP5-1	keratin associated protein 5-1
23563	0.0175	0.00123	0.7494	-3.23253	-2.42242	105.66	CHST5	carbohydrate sulfotransferase 5
10365	0.00759	0.000355	0.6769	-3.57156	-2.41759	201.57	KLF2	KLF transcription factor 2
4321	NA	NA	1.4896	-1.6216	-2.41548	165.44	MMP12	matrix metallopeptidase 12
3123	0.142	0.0325	1.1275	-2.138	-2.41064	695.11	HLA-DRB1	major histocompatibility complex, class II, DR beta 1
105377586	NA	0.0342	1.1381	-2.1174	-2.40979	8.09	LINC02365	long intergenic non-protein coding RNA 2365
338557	0.0254	0.00217	0.7834	-3.06624	-2.40201	23.95	FFAR4	free fatty acid receptor 4
92747	0.153	0.0368	1.1423	-2.08756	-2.3846	505.4	BPIFB1	BPI fold containing family B member 1
109864274	0.00249	6.81e-05	0.5978	-3.983	-2.38092	81.83	RNA5-8SN4	RNA, 5.8S ribosomal N4
114780	NA	0.00289	0.7975	-2.97961	-2.37623	9.21	PKD1L2	polycystin 1 like 2 (gene/pseudogene)
1289	0.119	0.0249	1.0555	-2.24244	-2.36682	36.51	COL5A1	collagen type V alpha 1 chain
9143	0.000728	1.24e-05	0.54	-4.36998	-2.35994	52.83	SYNGR3	synaptogyrin 3
3026	0.118	0.0245	1.047	-2.24944	-2.35514	3892.28	HABP2	hyaluronan binding protein 2
25849	0.00276	7.8e-05	0.5958	-3.95059	-2.3538	212.27	PARM1	prostate androgen-regulated mucin-like protein 1
84446	NA	3.42e-05	0.5675	-4.14349	-2.35145	11.24	BRSK1	BR serine/threonine kinase 1
222183	0.0284	0.00258	0.7773	-3.01321	-2.34206	20.32	SRRM3	serine/arginine repetitive matrix 3
57571	0.00951	0.000494	0.6708	-3.48395	-2.33694	349.02	CARNS1	carnosine synthase 1
23584	0.0197	0.00149	0.7338	-3.17737	-2.33142	1295.08	VSIG2	V-set and immunoglobulin domain containing 2
6275	0.000975	1.85e-05	0.5408	-4.28212	-2.31598	587.01	S100A4	S100 calcium binding protein A4
374569	0.0443	0.00509	0.8234	-2.80148	-2.30673	32.14	ASPG	asparaginase
6447	0.0441	0.00503	0.8183	-2.80485	-2.2953	153.34	SCG5	secretogranin V
2938	0.289	0.105	1.4126	-1.61942	-2.2876	959.51	GSTA1	glutathione S-transferase alpha 1
400935	0.0409	0.00448	0.8047	-2.84201	-2.28687	21.98	IL17REL	interleukin 17 receptor E like
3956	0.0782	0.0127	0.9147	-2.49287	-2.28031	406.98	LGALS1	galectin 1
140628	0.312	0.12	1.4659	-1.55379	-2.27763	255.13	GATA5	GATA binding protein 5
57167	0.0348	0.00349	0.7771	-2.92111	-2.26999	27.57	SALL4	spalt like transcription factor 4
10687	0.0108	0.000597	0.6612	-3.43306	-2.26986	50.68	PNMA2	PNMA family member 2
105376292	0.00621	0.000267	0.6218	-3.64546	-2.26675	251.29	LOC105376292	uncharacterized LOC105376292
5178	0.196	0.056	1.1841	-1.9113	-2.26317	18.93	PEG3	paternally expressed 3
768239	0.0804	0.0133	0.911	-2.47658	-2.25625	652.13	PSAPL1	prosaposin like 1
100507347	0.000485	6.61e-06	0.5	-4.50587	-2.25311	98.46	VIM-AS1	VIM antisense RNA 1
125050	0.0113	0.00063	0.6569	-3.41857	-2.24556	72.24	RN7SK	RNA component of 7SK nuclear ribonucleoprotein
1600	0.0707	0.0107	0.8788	-2.55323	-2.2438	35.85	DAB1	DAB adaptor protein 1
6545	0.0226	0.00181	0.7181	-3.12	-2.24036	19.59	SLC7A4	solute carrier family 7 member 4
260429	0.119	0.0247	0.9945	-2.24615	-2.23383	24.09	PRSS33	serine protease 33
5724	0.0253	0.00215	0.7252	-3.06848	-2.22536	164.91	PTAFR	platelet activating factor receptor
3853	NA	NA	0.8948	-2.48632	-2.2248	70.32	KRT6A	keratin 6A
11067	0.0357	0.00367	0.765	-2.90541	-2.22272	234.34	DEPP1	DEPP autophagy regulator 1
26038	0.046	0.00539	0.7956	-2.7829	-2.21408	43.07	CHD5	chromodomain helicase DNA binding protein 5
11226	0.00722	0.000329	0.6165	-3.59119	-2.21393	1137.15	GALNT6	polypeptide N-acetylgalactosaminyltransferase 6
23208	0.0125	0.000734	0.6543	-3.37642	-2.20924	389.95	SYT11	synaptotagmin 11
3698	0.0205	0.00156	0.6974	-3.16266	-2.20569	539.99	ITIH2	inter-alpha-trypsin inhibitor heavy chain 2
2638	0.0843	0.0143	0.8943	-2.45039	-2.19143	1825.53	GC	GC vitamin D binding protein
3117	0.264	0.091	1.2963	-1.6899	-2.19064	25.02	HLA-DQA1	major histocompatibility complex, class II, DQ alpha 1
105373733	NA	0.00594	0.7956	-2.75121	-2.18876	11.99	LOC105373733	replaced by ID 105373734
51148	0.00428	0.00015	0.5745	-3.79073	-2.1776	61.29	CERCAM	cerebral endothelial cell adhesion molecule
321	0.0247	0.00208	0.7045	-3.0785	-2.16892	52.35	APBA2	amyloid beta precursor protein binding family A member 2
10082	0.104	0.02	0.9319	-2.32689	-2.16847	37.23	GPC6	glypican 6
105369968	3.88e-06	1.44e-08	0.3823	-5.66806	-2.16687	25.9	LOC105369968	uncharacterized LOC105369968
105373816	NA	0.0184	0.9174	-2.35725	-2.16247	11.86	LOC105373816	uncharacterized LOC105373816
2331	0.0446	0.00516	0.7727	-2.7968	-2.16116	129.25	FMOD	fibromodulin
26033	0.058	0.00776	0.8106	-2.66221	-2.15792	25.8	ATRNL1	attractin like 1
105373148	0.0678	0.00998	0.8348	-2.57666	-2.15112	14.3	LOC105373148	uncharacterized LOC105373148
79679	0.174	0.0455	1.0748	-1.99978	-2.14928	172.35	VTCN1	V-set domain containing T cell activation inhibitor 1
389015	0.0614	0.00857	0.8108	-2.62893	-2.13161	818.94	SLC9A4	solute carrier family 9 member A4
4861	1.14e-11	2.07e-15	0.2676	-7.93727	-2.12433	172.37	NPAS1	neuronal PAS domain protein 1
677799	NA	0.00498	0.7548	-2.80837	-2.11972	7.1	SNORA11	small nucleolar RNA, H/ACA box 11
90865	0.223	0.0689	1.1644	-1.81901	-2.11814	506.38	IL33	interleukin 33
10562	0.481	0.252	1.8486	-1.14565	-2.1178	251.79	OLFM4	olfactomedin 4
3078	0.0058	0.000241	0.5753	-3.6719	-2.11238	40.21	CFHR1	complement factor H related 1
80164	0.000242	2.51e-06	0.4484	-4.70763	-2.11113	49.79	PRR36	proline rich 36
23432	4.17e-06	1.71e-08	0.3727	-5.63918	-2.10199	78.73	GPR161	G protein-coupled receptor 161
199221	0.014	0.000874	0.6314	-3.32833	-2.10135	34.96	DZIP1L	DAZ interacting zinc finger protein 1 like
8000	0.336	0.136	1.4067	-1.49144	-2.09807	3136.61	PSCA	prostate stem cell antigen
101929745	0.118	0.0243	0.9303	-2.25274	-2.09569	24.59	LINC02119	long intergenic non-protein coding RNA 2119
285505	0.0151	0.000968	0.6349	-3.29966	-2.09511	91.69	GASK1B-AS1	GASK1B antisense RNA 1
80162	NA	NA	0.5895	-3.55267	-2.09431	135.61	PGGHG	protein-glucosylgalactosylhydroxylysine glucosidase
105371529	NA	0.000542	0.6038	-3.45892	-2.08853	12.19	LOC105371529	uncharacterized LOC105371529
101929128	0.028	0.00251	0.6903	-3.02263	-2.08643	16.93	LOC101929128	uncharacterized LOC101929128
414236	0.0606	0.00835	0.7873	-2.63761	-2.07672	121.82	C10orf55	chromosome 10 putative open reading frame 55
2267	0.269	0.0945	1.2387	-1.67224	-2.0714	29.5	FGL1	fibrinogen like 1
23149	0.00015	1.38e-06	0.429	-4.82793	-2.07136	108.69	FCHO1	FCH and mu domain containing endocytic adaptor 1
3135	0.0316	0.003	0.6969	-2.9674	-2.06792	99.37	HLA-G	major histocompatibility complex, class I, G
107984237	0.0354	0.00362	0.7107	-2.90958	-2.06784	36.55	LINC02625	long intergenic non-protein coding RNA 2625
6372	0.0942	0.0169	0.8643	-2.38797	-2.06399	484.49	CXCL6	C-X-C motif chemokine ligand 6
140828	0.00701	0.000314	0.5718	-3.6033	-2.06041	581.51	LINC00261	long intergenic non-protein coding RNA 261
5950	0.121	0.0254	0.9205	-2.23598	-2.05824	80.28	RBP4	retinol binding protein 4
112268284	0.000185	1.83e-06	0.4296	-4.77176	-2.05016	1950.41	LOC112268284
284069	0.0117	0.000668	0.6024	-3.40252	-2.04974	14.47	FAM171A2	family with sequence similarity 171 member A2
107986251	0.00341	0.000108	0.529	-3.87277	-2.04873	17.9	LINC02600	long intergenic non-protein coding RNA 2600
341	0.0511	0.00641	0.751	-2.726	-2.04732	52.81	APOC1	apolipoprotein C1
286133	NA	0.0197	0.8775	-2.33244	-2.04661	12.83	SCARA5	scavenger receptor class A member 5
7040	0.000197	2.01e-06	0.4306	-4.75282	-2.04633	497.15	TGFB1	transforming growth factor beta 1
9518	0.00186	4.63e-05	0.5023	-4.07337	-2.04589	2796.29	GDF15	growth differentiation factor 15
2921	0.000682	1.1e-05	0.4648	-4.3975	-2.04375	917.44	CXCL3	C-X-C motif chemokine ligand 3
441282	0.0705	0.0106	0.7973	-2.55542	-2.03755	747.43	AKR1B15	aldo-keto reductase family 1 member B15
100216001	0.2	0.0581	1.0734	-1.89527	-2.03438	35.56	MANCR	mitotically associated long non coding RNA
80832	0.128	0.0279	0.9246	-2.19831	-2.03253	18.81	APOL4	apolipoprotein L4
10052	0.00387	0.00013	0.5281	-3.82677	-2.02078	83.81	GJC1	gap junction protein gamma 1
1757	NA	0.0055	0.7242	-2.77633	-2.01052	12.34	SARDH	sarcosine dehydrogenase
462	0.0414	0.00458	0.707	-2.83502	-2.00428	13.64	SERPINC1	serpin family C member 1
388588	0.00225	5.98e-05	0.4987	-4.01364	-2.00151	13.84	SMIM1	small integral membrane protein 1 (Vel blood group)
168620	0.0199	0.0015	0.6301	-3.17413	-2.00003	22	BHLHA15	basic helix-loop-helix family member a15
100533990	0.553	0.322	2.0135	-0.990302	-1.99396	38.14	APOC4-APOC2	APOC4-APOC2 readthrough (NMD candidate)
344	0.553	0.322	2.0135	-0.990302	-1.99396	38.14	APOC2	apolipoprotein C2
3383	0.00614	0.000263	0.5463	-3.64929	-1.99369	927.54	ICAM1	intercellular adhesion molecule 1
145567	0.00986	0.000521	0.5745	-3.46983	-1.99339	71.49	TTC7B	tetratricopeptide repeat domain 7B
152	0.0166	0.00113	0.6121	-3.25569	-1.99295	60.17	ADRA2C	adrenoceptor alpha 2C
100379249	0.000657	1.03e-05	0.4514	-4.41001	-1.99056	13.24	BOK-AS1	BOK antisense RNA 1
5328	0.0677	0.00994	0.7696	-2.578	-1.98391	622.14	PLAU	plasminogen activator, urokinase
11075	0.371	0.16	1.411	-1.40357	-1.98042	164.85	STMN2	stathmin 2
199731	0.00396	0.000134	0.5161	-3.81902	-1.97111	1543.5	CADM4	cell adhesion molecule 4
140606	0.00323	9.87e-05	0.506	-3.89386	-1.97011	663.52	SELENOM	selenoprotein M
100874027	NA	0.019	0.8384	-2.34536	-1.96645	10.37	TPRG1-AS2	TPRG1 antisense RNA 2
109864280	0.00013	1.17e-06	0.4041	-4.86122	-1.96464	2422.19	RNA18SN2	RNA, 18S ribosomal N2
2168	0.435	0.212	1.5737	-1.2482	-1.96432	2854.71	FABP1	fatty acid binding protein 1
162632	NA	NA	0.8668	-2.25898	-1.95814	27.77	USP32P1	ubiquitin specific peptidase 32 pseudogene 1
105376517	0.0148	0.00094	0.5911	-3.30776	-1.95531	31.51	LOC105376517	uncharacterized LOC105376517
2149	0.00147	3.34e-05	0.4711	-4.14883	-1.95455	341.34	F2R	coagulation factor II thrombin receptor
93432	0.173	0.0448	0.9736	-2.00641	-1.95347	99.35	MGAM2	maltase-glucoamylase 2 (putative)
10417	0.0744	0.0117	0.7734	-2.5225	-1.95086	158.07	SPON2	spondin 2
27035	0.247	0.0809	1.1167	-1.74547	-1.94913	90.86	NOX1	NADPH oxidase 1
79041	0.00123	2.57e-05	0.4625	-4.20816	-1.9463	406.6	TMEM38A	transmembrane protein 38A
7216	0.00238	6.44e-05	0.4863	-3.99601	-1.94312	79.4	TRO	trophinin
25759	5.27e-05	3.53e-07	0.3814	-5.0927	-1.94255	257.28	SHC2	SHC adaptor protein 2
54474	0.483	0.254	1.7022	-1.14099	-1.94219	679.88	KRT20	keratin 20
4688	0.0481	0.00576	0.7005	-2.761	-1.93401	119.76	NCF2	neutrophil cytosolic factor 2
8431	0.00223	5.87e-05	0.4807	-4.0181	-1.93147	1376.45	NR0B2	nuclear receptor subfamily 0 group B member 2
26232	0.000121	1.03e-06	0.3952	-4.88639	-1.93088	1476.01	FBXO2	F-box protein 2
283710	0.0314	0.00296	0.6485	-2.972	-1.92721	51.41	LINC03034	long intergenic non-protein coding RNA 3034
8605	0.0505	0.00626	0.7047	-2.73369	-1.92636	79.29	PLA2G4C	phospholipase A2 group IVC
23475	0.107	0.0208	0.8316	-2.31109	-1.92198	2014.85	QPRT	quinolinate phosphoribosyltransferase
101928100	0.17	0.0439	0.9536	-2.01493	-1.92139	18.46	KLRK1-AS1	KLRK1 antisense RNA 1
3137	0.0734	0.0113	0.7561	-2.53288	-1.91516	161.01	HLA-J	major histocompatibility complex, class I, J (pseudogene)
340075	0.146	0.0344	0.9045	-2.11552	-1.91351	36.95	ARSI	arylsulfatase family member I
124935	1.64e-05	8.25e-08	0.3566	-5.36168	-1.91187	855.37	SLC43A2	solute carrier family 43 member 2
11245	0.0281	0.00252	0.6326	-3.0204	-1.91073	22.1	GPR176	G protein-coupled receptor 176
140893	0.0687	0.0102	0.7415	-2.56973	-1.90538	102	RBBP8NL	RBBP8 N-terminal like
83661	0.188	0.0519	0.9799	-1.94433	-1.90532	98.15	MS4A8	membrane spanning 4-domains A8
5064	0.16	0.0396	0.9231	-2.05782	-1.8996	20.38	PALM	paralemmin
100132074	0.0257	0.0022	0.6196	-3.06179	-1.89701	14.57	FOXO6	forkhead box O6
65009	0.0241	0.00201	0.614	-3.08948	-1.89682	868.65	NDRG4	NDRG family member 4
101101775	0.0283	0.00256	0.6287	-3.01621	-1.8963	34.47	TMEM220-AS1	TMEM220 antisense RNA 1
57593	0.00142	3.14e-05	0.4543	-4.16328	-1.89149	34.82	EBF4	EBF family member 4
54549	0.131	0.0287	0.8627	-2.18777	-1.88737	100.79	SDK2	sidekick cell adhesion molecule 2
5013	0.103	0.0196	0.8086	-2.33375	-1.88697	61.82	OTX1	orthodenticle homeobox 1
5345	0.0292	0.00267	0.6281	-3.00308	-1.88637	17.24	SERPINF2	serpin family F member 2
9022	NA	NA	0.7452	-2.5311	-1.88617	93.94	CLIC3	chloride intracellular channel 3
645638	0.013	0.00078	0.561	-3.35982	-1.88492	28.51	WFDC21P	WAP four-disulfide core domain 21, pseudogene
25830	0.00184	4.58e-05	0.4623	-4.07591	-1.88448	149.5	SULT4A1	sulfotransferase family 4A member 1
7058	0.0241	0.002	0.6075	-3.09048	-1.87743	54.32	THBS2	thrombospondin 2
11167	0.0958	0.0174	0.7885	-2.37915	-1.87604	449.83	FSTL1	follistatin like 1
894	0.0978	0.0179	0.7914	-2.36762	-1.87366	3140.01	CCND2	cyclin D2
112703	2.03e-09	1.35e-12	0.2636	-7.08956	-1.86903	386.6	GARIN5A	golgi associated RAB2 interactor 5A
4326	0.0131	0.000793	0.556	-3.35517	-1.86541	57.09	MMP17	matrix metallopeptidase 17
257000	NA	0.0324	0.8712	-2.13936	-1.86388	9.38	TINCR	TINCR ubiquitin domain containing
3641	0.0568	0.00755	0.6962	-2.67172	-1.86009	22.91	INSL4	insulin like 4
10912	0.0606	0.00834	0.7047	-2.63784	-1.85889	45.66	GADD45G	growth arrest and DNA damage inducible gamma
254439	0.278	0.0993	1.1247	-1.64809	-1.85368	86.21	C11orf86	chromosome 11 open reading frame 86
6376	0.0377	0.00398	0.6437	-2.87963	-1.85351	257.98	CX3CL1	C-X3-C motif chemokine ligand 1
285386	0.0316	0.003	0.6241	-2.96762	-1.85217	72.43	TPRG1	tumor protein p63 regulated 1
3489	0.00373	0.000124	0.4824	-3.83888	-1.85178	217.92	IGFBP6	insulin like growth factor binding protein 6
105371906	0.0176	0.00125	0.5733	-3.22783	-1.85061	21.49	LACAT1	lung adenocarcinoma-associated transcript 1
405753	0.321	0.126	1.208	-1.53091	-1.84928	4530.62	DUOXA2	dual oxidase maturation factor 2
7431	0.00277	7.92e-05	0.4682	-3.94691	-1.84792	509.57	VIM	vimentin
10642	NA	NA	1.7141	-1.0763	-1.84485	658.86	IGF2BP1	insulin like growth factor 2 mRNA binding protein 1
100128071	0.000302	3.33e-06	0.3966	-4.64935	-1.8441	29.64	FAM229A	family with sequence similarity 229 member A
6398	NA	NA	0.8633	-2.11553	-1.82632	44.59	SECTM1	secreted and transmembrane 1
10555	NA	NA	0.4642	-3.93031	-1.82449	1961.13	AGPAT2	1-acylglycerol-3-phosphate O-acyltransferase 2
10715	0.0127	0.00076	0.5386	-3.36699	-1.8135	14.15	CERS1	ceramide synthase 1
6092	0.0426	0.00478	0.6424	-2.82152	-1.81262	38.99	ROBO2	roundabout guidance receptor 2
5947	0.0614	0.00857	0.6879	-2.62887	-1.80851	468.18	RBP1	retinol binding protein 1
53827	0.0122	0.000705	0.5338	-3.38765	-1.80843	1569.75	FXYD5	FXYD domain containing ion transport regulator 5
3897	0.0971	0.0177	0.7618	-2.37149	-1.80661	279.66	L1CAM	L1 cell adhesion molecule
89872	0.258	0.0875	1.0566	-1.70886	-1.80554	26.3	AQP10	aquaporin 10
259	0.126	0.0271	0.8144	-2.21002	-1.79987	152.79	AMBP	alpha-1-microglobulin/bikunin precursor
401115	0.00871	0.000435	0.5111	-3.5181	-1.79798	117.12	C4orf48	chromosome 4 open reading frame 48
81606	0.258	0.087	1.0465	-1.71164	-1.79127	54.9	LBH	LBH regulator of WNT signaling pathway
57608	0.061	0.00844	0.6779	-2.63387	-1.78551	118.14	JCAD	junctional cadherin 5 associated
972	0.00899	0.000458	0.5094	-3.50437	-1.78526	5455.35	CD74	CD74 molecule
255043	0.0297	0.00273	0.5957	-2.99635	-1.78507	233.85	TMEM86B	transmembrane protein 86B
8291	0.066	0.00957	0.6885	-2.5911	-1.78407	27.76	DYSF	dysferlin
1435	0.0152	0.000976	0.541	-3.29727	-1.78375	148.11	CSF1	colony stimulating factor 1
1558	0.194	0.0548	0.9281	-1.92053	-1.78249	65.1	CYP2C8	cytochrome P450 family 2 subfamily C member 8
10398	0.00345	0.000109	0.4599	-3.86884	-1.77924	116.41	MYL9	myosin light chain 9
105374525	0.153	0.0368	0.8519	-2.08784	-1.77866	14.54	LOC105374525
57393	0.0186	0.00134	0.554	-3.20696	-1.77675	72.9	CLTRN	collectrin, amino acid transport regulator
8842	0.011	0.000614	0.5181	-3.42556	-1.77465	1830.21	PROM1	prominin 1
105370624	NA	0.000177	0.4733	-3.74926	-1.77464	11.54	LOC105370624	uncharacterized LOC105370624
4854	0.00145	3.3e-05	0.4274	-4.15186	-1.77457	458.79	NOTCH3	notch receptor 3
9755	9.5e-06	4.41e-08	0.324	-5.47347	-1.77347	56.44	TBKBP1	TBK1 binding protein 1
84063	NA	NA	0.84	-2.10953	-1.77199	14.7	KIRREL2	kirre like nephrin family adhesion molecule 2
80833	0.00529	0.000204	0.4771	-3.71374	-1.77199	85.83	APOL3	apolipoprotein L3
109864273	7.67e-05	5.73e-07	0.354	-4.99995	-1.77018	1924.43	RNA18SN4	RNA, 18S pre-ribosomal N4
10090	0.118	0.0243	0.783	-2.25157	-1.76305	655.88	UST	uronyl 2-sulfotransferase
7850	0.137	0.0306	0.8151	-2.16162	-1.76187	191.78	IL1R2	interleukin 1 receptor type 2
1675	0.000152	1.42e-06	0.365	-4.82195	-1.76019	39.61	CFD	complement factor D
54958	3.94e-09	3.09e-12	0.2519	-6.97368	-1.75661	172.33	TMEM160	transmembrane protein 160
8786	0.0163	0.00109	0.5378	-3.26559	-1.75618	32.89	RGS11	regulator of G protein signaling 11
11199	NA	NA	1.2244	-1.43308	-1.75473	4808.14	ANXA10	annexin A10
53947	0.00157	3.65e-05	0.4249	-4.12888	-1.75417	178.91	A4GALT	alpha 1,4-galactosyltransferase (P blood group)
120425	NA	NA	1.2433	-1.41087	-1.7541	191.49	JAML	junction adhesion molecule like
114088	0.0957	0.0173	0.7361	-2.37943	-1.75141	22.13	TRIM9	tripartite motif containing 9
1469	0.296	0.11	1.0951	-1.59716	-1.74903	52.05	CST1	cystatin SN
4316	0.0169	0.00117	0.5381	-3.24701	-1.74726	2317.52	MMP7	matrix metallopeptidase 7
6594	1.56e-09	9.41e-13	0.2438	-7.1389	-1.74079	578.56	SMARCA1	SWI/SNF related, matrix associated, actin dependent regulator of chromatin, subfamily a, member 1
166863	0.269	0.094	1.0395	-1.67445	-1.74063	53.39	RBM46	RNA binding motif protein 46
1080	0.0125	0.000734	0.5145	-3.37653	-1.73727	770.7	CFTR	CF transmembrane conductance regulator
6854	0.00106	2.06e-05	0.4072	-4.2582	-1.73405	61.27	SYN2	synapsin II
54972	0.00758	0.000354	0.4847	-3.57231	-1.73137	1882.55	TMEM132A	transmembrane protein 132A
118471	0.429	0.207	1.3704	-1.26237	-1.73	2466.63	PRAP1	proline rich acidic protein 1
9498	0.102	0.0191	0.738	-2.34299	-1.72915	45.03	SLC4A8	solute carrier family 4 member 8
9806	0.309	0.118	1.106	-1.56208	-1.7276	1806.05	SPOCK2	SPARC (osteonectin), cwcv and kazal like domains proteoglycan 2
651746	0.106	0.0204	0.7432	-2.31829	-1.72296	104.38	ANKRD33B	ankyrin repeat domain 33B
57801	0.00537	0.000211	0.4649	-3.70523	-1.72254	122.9	HES4	hes family bHLH transcription factor 4
404217	0.00724	0.000331	0.4783	-3.58995	-1.71698	171.14	CTXN1	cortexin 1
101927822	NA	0.0654	0.9318	-1.84247	-1.71691	8.1	LOC101927822	uncharacterized LOC101927822
64072	NA	NA	0.9369	-1.8323	-1.7167	110.52	CDH23	cadherin related 23
100128893	0.00602	0.000254	0.469	-3.65844	-1.71579	215.95	GATA6-AS1	GATA6 antisense RNA 1 (head to head)
110599590	0.0153	0.000992	0.5196	-3.29278	-1.711	39.39	C5-OT1	C5 3' UTR overlapping transcript 1
5920	3.15e-05	1.85e-07	0.3281	-5.21425	-1.71065	168.5	PLAAT4	phospholipase A and acyltransferase 4
6274	0.0168	0.00115	0.5255	-3.25075	-1.70831	20.43	S100A3	S100 calcium binding protein A3
105379524	0.0792	0.0129	0.6868	-2.4853	-1.70682	28.01	LOC105379524	uncharacterized LOC105379524
100506071	0.0794	0.013	0.6868	-2.48447	-1.70638	13.45	LOC100506071	uncharacterized LOC100506071
2939	0.471	0.243	1.4582	-1.16721	-1.70203	228.94	GSTA2	glutathione S-transferase alpha 2
7137	0.000926	1.72e-05	0.3958	-4.29908	-1.70166	69.73	TNNI3	troponin I3, cardiac type
5284	0.182	0.0487	0.8616	-1.97112	-1.69838	16585.9	PIGR	polymeric immunoglobulin receptor
100128176	0.124	0.0265	0.7641	-2.21848	-1.6951	18.1	UST-AS1	UST antisense RNA 1
9770	0.123	0.0259	0.7606	-2.22711	-1.69405	19.58	RASSF2	Ras association domain family member 2
100008588	0.000362	4.22e-06	0.3676	-4.60006	-1.69095	15937.8	RNA18SN5	RNA, 18S ribosomal N5
148113	1.17e-05	5.71e-08	0.3107	-5.42765	-1.6866	47.57	CILP2	cartilage intermediate layer protein 2
100874173	0.257	0.0868	0.984	-1.71233	-1.68487	49.95	LINC00443	long intergenic non-protein coding RNA 443
3827	0.431	0.209	1.3415	-1.2558	-1.68464	30.82	KNG1	kininogen 1
168544	0.00715	0.000325	0.4682	-3.59437	-1.68289	118	ZNF467	zinc finger protein 467
4753	NA	NA	1.1771	-1.42811	-1.68095	104.37	NELL2	neural EGFL like 2
109910380	0.000409	5.06e-06	0.3684	-4.56217	-1.68078	4040.75	RNA18SN3	RNA, 18S ribosomal N3
339983	NA	0.0358	0.7999	-2.0996	-1.67941	12.59	NAT8L	N-acetyltransferase 8 like
1535	0.168	0.0428	0.829	-2.02568	-1.67924	2578.57	CYBA	cytochrome b-245 alpha chain
107986035	0.115	0.0235	0.7406	-2.26585	-1.67803	15.34	LOC107986035
1812	0.451	0.225	1.3842	-1.21212	-1.67786	13.15	DRD1	dopamine receptor D1
54	0.00127	2.68e-05	0.399	-4.1989	-1.6755	288.65	ACP5	acid phosphatase 5, tartrate resistant
4741	0.256	0.0859	0.9756	-1.71736	-1.67541	163.77	NEFM	neurofilament medium chain
404037	0.262	0.09	0.9882	-1.69546	-1.67538	74.55	HAPLN4	hyaluronan and proteoglycan link protein 4
51554	0.116	0.0238	0.7411	-2.26057	-1.67524	27.27	ACKR4	atypical chemokine receptor 4
158297	1.64e-05	8.42e-08	0.3117	-5.35797	-1.67033	26.32	SAXO1	stabilizer of axonemal microtubules 1
81543	0.00701	0.000314	0.4635	-3.6031	-1.66992	163.22	LRRC3	leucine rich repeat containing 3
106631777	0.00047	6.28e-06	0.3696	-4.51688	-1.66931	13416.3	RNA45SN1	RNA, 45S pre-ribosomal N1
3487	0.0182	0.0013	0.5181	-3.21531	-1.666	3490.13	IGFBP4	insulin like growth factor binding protein 4
106631781	0.000404	4.9e-06	0.3646	-4.56919	-1.66595	11752.2	RNA18SN1	RNA, 18S ribosomal N1
57538	0.0284	0.00258	0.5525	-3.01365	-1.66498	662.34	ALPK3	alpha kinase 3
106632264	0.00896	0.000452	0.4747	-3.50766	-1.66493	1619.9	RNA28SN1	RNA, 28S ribosomal N1
101928768	0.0121	0.000696	0.4893	-3.391	-1.65927	32.69	LOC101928768
5196	0.169	0.0431	0.8185	-2.02309	-1.65595	164.34	PF4	platelet factor 4
145864	0.000166	1.58e-06	0.3448	-4.80087	-1.65514	49.65	HAPLN3	hyaluronan and proteoglycan link protein 3
716	0.0153	0.000982	0.5021	-3.29576	-1.65468	32.45	C1S	complement C1s
80704	0.0117	0.000671	0.4863	-3.40127	-1.65402	219.48	SLC19A3	solute carrier family 19 member 3
109864271	0.00324	9.92e-05	0.4249	-3.89246	-1.65387	21061.4	RNA45SN4	RNA, 45S pre-ribosomal N4
3635	0.0701	0.0105	0.6458	-2.55956	-1.65293	231.45	INPP5D	inositol polyphosphate-5-phosphatase D
54546	NA	NA	0.9624	-1.71491	-1.6505	12.81	RNF186	ring finger protein 186
103752584	0.21	0.0625	0.885	-1.86241	-1.64814	70.77	CCND2-AS1	CCND2 antisense RNA 1
4240	0.0166	0.00113	0.5058	-3.25713	-1.6473	1684.98	MFGE8	milk fat globule EGF and factor V/VIII domain containing
100652740	2.25e-05	1.26e-07	0.3116	-5.28508	-1.64662	56.89	PYCARD-AS1	PYCARD antisense RNA 1
7169	0.289	0.105	1.016	-1.62008	-1.64593	2156.96	TPM2	tropomyosin 2
148170	0.342	0.14	1.1154	-1.47512	-1.6453	33.53	CDC42EP5	CDC42 effector protein 5
4585	0.114	0.0232	0.7229	-2.27088	-1.64163	14.95	MUC4	mucin 4, cell surface associated
51156	NA	NA	1.0351	-1.58074	-1.63628	64.36	SERPINA10	serpin family A member 10
109864272	0.00508	0.000192	0.4383	-3.72926	-1.63454	18964.2	RNA28SN4	RNA, 28S ribosomal N4
51313	0.0247	0.00207	0.5306	-3.07953	-1.63403	427.69	GASK1B	golgi associated kinase 1B
285498	0.119	0.0248	0.7272	-2.24373	-1.63163	22.07	RNF212	ring finger protein 212
6586	0.074	0.0115	0.6446	-2.52708	-1.62905	140.79	SLIT3	slit guidance ligand 3
7127	0.0411	0.00452	0.5736	-2.83969	-1.62887	5254.05	TNFAIP2	TNF alpha induced protein 2
1742	0.000292	3.21e-06	0.3487	-4.6569	-1.62378	414.97	DLG4	discs large MAGUK scaffold protein 4
26811	0.0085	0.000417	0.4594	-3.52927	-1.62131	17.63	SNORD55	small nucleolar RNA, C/D box 55
885	0.049	0.00595	0.5889	-2.75071	-1.61994	6023.98	CCK	cholecystokinin
125	0.207	0.0609	0.8641	-1.87402	-1.61942	15.87	ADH1B	alcohol dehydrogenase 1B (class I), beta polypeptide
90139	0.053	0.00682	0.5985	-2.70574	-1.61937	79.06	TSPAN18	tetraspanin 18
107075116	0.381	0.168	1.174	-1.37763	-1.61738	59.52	MIR3142HG	MIR3142 host gene
5176	NA	NA	0.8791	-1.8366	-1.61453	299.68	SERPINF1	serpin family F member 1
6775	0.00213	5.52e-05	0.4001	-4.03249	-1.61341	31.48	STAT4	signal transducer and activator of transcription 4
105378625	0.453	0.227	1.3348	-1.20783	-1.61217	21.95	LOC105378625	uncharacterized LOC105378625
105371849	0.0498	0.00614	0.5858	-2.7401	-1.60524	14.03	HEATR6-DT	HEATR6 divergent transcript
1298	0.263	0.0904	0.9476	-1.69324	-1.60449	87.69	COL9A2	collagen type IX alpha 2 chain
389816	NA	0.0442	0.7973	-2.01208	-1.60414	11.32	LRRC26	leucine rich repeat containing 26
105378228	0.118	0.0244	0.7127	-2.2503	-1.60379	15.27	LOC105378228	uncharacterized LOC105378228
100861532	0.00119	2.45e-05	0.38	-4.21894	-1.60311	27541	RNA45SN5	RNA, 45S pre-ribosomal N5
26579	0.168	0.0427	0.7905	-2.02626	-1.60171	2056.58	MYEOV	myeloma overexpressed
107987091	0.239	0.077	0.9057	-1.76823	-1.60151	42.34	LOC107987091	uncharacterized LOC107987091
406984	NA	0.0133	0.647	-2.47531	-1.60147	11.5	MIR200B	microRNA 200b
401647	0.122	0.0257	0.7177	-2.23115	-1.60131	37.71	GOLGA7B	golgin A7 family member B
441733	0.0598	0.00821	0.6054	-2.64332	-1.60037	148.09	PRKXP1	PRKX pseudogene 1
105372815	NA	NA	1.1688	-1.36653	-1.59724	11235.1	LOC105372815	uncharacterized LOC105372815
25946	0.000742	1.27e-05	0.3641	-4.36451	-1.58899	195.95	ZNF385A	zinc finger protein 385A
4241	0.0506	0.00628	0.5812	-2.73261	-1.5881	502.15	MELTF	melanotransferrin
26301	0.0137	0.000845	0.4746	-3.33747	-1.58384	49.77	GBGT1	globoside alpha-1,3-N-acetylgalactosaminyltransferase 1 (FORS blood group)
3561	0.219	0.0668	0.8636	-1.83327	-1.58318	31.23	IL2RG	interleukin 2 receptor subunit gamma
113218486	0.00268	7.44e-05	0.3993	-3.96164	-1.58182	28.54	MIR10392	microRNA 10392
338651	0.164	0.0414	0.7754	-2.03943	-1.5814	14.23	KRTAP5-AS1	KRTAP5-1/KRTAP5-2 antisense RNA 1
64063	0.0744	0.0116	0.6265	-2.52317	-1.58071	877.25	PRSS22	serine protease 22
3075	0.0721	0.011	0.6209	-2.54319	-1.57912	1756.85	CFH	complement factor H
222962	1.65e-06	4.67e-09	0.2694	-5.85866	-1.57836	77.66	SLC29A4	solute carrier family 29 member 4
2690	NA	0.0247	0.7028	-2.24579	-1.5783	11.59	GHR	growth hormone receptor
338707	0.00439	0.000155	0.4169	-3.78241	-1.57687	302.58	B4GALNT4	beta-1,4-N-acetyl-galactosaminyltransferase 4
10385	8.08e-06	3.66e-08	0.2863	-5.50675	-1.57645	190.11	BTN2A2	butyrophilin subfamily 2 member A2
109864279	0.00426	0.000149	0.4156	-3.79273	-1.57623	11817	RNA45SN2	RNA, 45S pre-ribosomal N2
162387	0.0328	0.00317	0.5334	-2.95113	-1.57409	91.12	MFSD6L	major facilitator superfamily domain containing 6 like
731656	0.000926	1.71e-05	0.366	-4.2992	-1.57348	57.8	LINC01348	long intergenic non-protein coding RNA 1348
122402	0.478	0.249	1.3657	-1.15209	-1.5734	36.28	TDRD9	tudor domain containing 9
7134	0.0416	0.00461	0.555	-2.83315	-1.57229	16.23	TNNC1	troponin C1, slow skeletal and cardiac type
55243	0.052	0.00659	0.5768	-2.71685	-1.56704	53.2	KIRREL1	kirre like nephrin family adhesion molecule 1
23166	0.0186	0.00134	0.4881	-3.20663	-1.56531	31.16	STAB1	stabilin 1
90527	0.137	0.0307	0.7237	-2.16152	-1.5642	1119.55	DUOXA1	dual oxidase maturation factor 1
3678	0.138	0.0314	0.7266	-2.15141	-1.5632	425.97	ITGA5	integrin subunit alpha 5
7078	0.0596	0.00818	0.5909	-2.64471	-1.56287	632.47	TIMP3	TIMP metallopeptidase inhibitor 3
3604	0.114	0.0229	0.6854	-2.27428	-1.5588	13.78	TNFRSF9	TNF receptor superfamily member 9
1893	0.0856	0.0146	0.6382	-2.44183	-1.55849	603.24	ECM1	extracellular matrix protein 1
8406	0.000185	1.85e-06	0.3266	-4.76968	-1.55769	38.28	SRPX	sushi repeat containing protein X-linked
105376294	0.00158	3.7e-05	0.3766	-4.1255	-1.55359	69.83	LOC105376294
1437	NA	0.0119	0.6174	-2.51589	-1.55331	11.77	CSF2	colony stimulating factor 2
149473	1.64e-05	8.38e-08	0.2898	-5.35867	-1.55282	502.64	CCDC24	coiled-coil domain containing 24
378706	0.0835	0.0141	0.6322	-2.45512	-1.55201	130.69	RN7SL2	RNA component of signal recognition particle 7SL2
782	0.00353	0.000113	0.4011	-3.86073	-1.54865	21.01	CACNB1	calcium voltage-gated channel auxiliary subunit beta 1
1690	0.0387	0.00413	0.5397	-2.86827	-1.54813	29.53	COCH	cochlin
56666	0.152	0.0366	0.7404	-2.09075	-1.54805	16.55	PANX2	pannexin 2
91227	0.0881	0.0153	0.6377	-2.42563	-1.54687	118.65	GGTLC2	gamma-glutamyltransferase light chain 2
4355	0.0243	0.00203	0.5011	-3.08518	-1.54612	41.24	MPP2	MAGUK p55 scaffold protein 2
79966	0.00047	6.25e-06	0.342	-4.5176	-1.54491	730.62	SCD5	stearoyl-CoA desaturase 5
4199	0.0453	0.00528	0.5536	-2.78934	-1.54405	726.98	ME1	malic enzyme 1
6947	0.331	0.133	1.0257	-1.50428	-1.54297	9156.6	TCN1	transcobalamin 1
109910379	0.00341	0.000107	0.398	-3.87495	-1.54225	12968.6	RNA45SN3	RNA, 45S pre-ribosomal N3
102464833	0.00142	3.19e-05	0.3702	-4.15949	-1.53993	36.45	MIR6084	microRNA 6084
3750	0.0104	0.000563	0.4459	-3.44876	-1.53788	63.86	KCND1	potassium voltage-gated channel subfamily D member 1
389668	0.0556	0.0073	0.573	-2.68286	-1.53736	30.1	XKR9	XK related 9
6261	0.151	0.0363	0.734	-2.09348	-1.53654	16.12	RYR1	ryanodine receptor 1
2014	0.0451	0.00523	0.5499	-2.79224	-1.53548	229.71	EMP3	epithelial membrane protein 3
100130519	0.0283	0.00257	0.5086	-3.01511	-1.53358	15.12	TMEM221	transmembrane protein 221
1604	0.17	0.0438	0.7593	-2.01578	-1.53068	2790.12	CD55	CD55 molecule (Cromer blood group)
57687	0.597	0.37	1.7045	-0.896768	-1.52853	105.33	VAT1L	vesicle amine transport 1 like
101928126	0.376	0.165	1.0999	-1.38958	-1.52844	18.57	LOC101928126	uncharacterized LOC101928126
105375532	0.0352	0.00358	0.5248	-2.91261	-1.5284	55.25	LOC105375532	uncharacterized LOC105375532
3483	0.0642	0.00916	0.5856	-2.606	-1.526	14.89	IGFALS	insulin like growth factor binding protein acid labile subunit
112268067	NA	0.135	1.0221	-1.49284	-1.52582	10.58	LOC112268067	uncharacterized LOC112268067
3669	0.0723	0.011	0.5997	-2.5421	-1.52461	908.92	ISG20	interferon stimulated exonuclease gene 20
777	0.263	0.0904	0.9001	-1.69303	-1.52392	63.89	CACNA1E	calcium voltage-gated channel subunit alpha1 E
256472	0.0446	0.00516	0.5447	-2.79681	-1.5234	311.39	TMEM151A	transmembrane protein 151A
3315	0.0462	0.00542	0.5472	-2.78092	-1.52179	378.96	HSPB1	heat shock protein family B (small) member 1
171022	0.181	0.0484	0.7707	-1.97382	-1.5212	13.42	ABHD11-AS1	ABHD11 antisense RNA 1 (tail to tail)
92312	0.0246	0.00206	0.4935	-3.08126	-1.52061	79.12	MEX3A	mex-3 RNA binding family member A
101927482	0.531	0.299	1.4641	-1.03787	-1.51957	104.39	HECW2-AS1	HECW2 antisense RNA 1
105369370	0.179	0.0476	0.7662	-1.98055	-1.51748	390.94	LOC105369370	uncharacterized LOC105369370
4489	NA	0.0299	0.6986	-2.17167	-1.51708	12.38	MT1A	metallothionein 1A
27065	0.0617	0.00865	0.5775	-2.62573	-1.51637	15.33	NSG1	neuronal vesicle trafficking associated 1
4833	1.08e-06	2.81e-09	0.255	-5.94233	-1.51524	1095.59	NME4	NME/NM23 nucleoside diphosphate kinase 4
8912	0.00342	0.000108	0.3903	-3.87088	-1.51095	1357.56	CACNA1H	calcium voltage-gated channel subunit alpha1 H
107986178	0.0142	0.000885	0.4537	-3.3246	-1.50844	56.02	LOC107986178	uncharacterized LOC107986178
8519	0.0473	0.00562	0.5447	-2.76889	-1.50819	40.11	IFITM1	interferon induced transmembrane protein 1
401934	0.116	0.024	0.667	-2.25705	-1.50547	35.24	RNF223	ring finger protein 223
7031	NA	NA	1.1872	-1.26639	-1.5034	22267.7	TFF1	trefoil factor 1
92922	0.0614	0.00855	0.5709	-2.62941	-1.50102	44.5	CCDC102A	coiled-coil domain containing 102A
107986959	0.0744	0.0116	0.5946	-2.52352	-1.50059	124.46	LOC107986959
84699	0.447	0.223	1.2314	-1.21852	-1.50046	441.76	CREB3L3	cAMP responsive element binding protein 3 like 3
213	0.622	0.398	1.7763	-0.84459	-1.50023	1879.97	ALB	albumin
3171	0.00612	0.00026	0.4101	-3.65231	-1.49796	643.27	FOXA3	forkhead box A3
101927751	0.414	0.194	1.1513	-1.2994	-1.49597	2536.72	ALDH1A3-AS1	ALDH1A3 antisense RNA 1
10409	0.429	0.207	1.1837	-1.26303	-1.49505	265.37	BASP1	brain abundant membrane attached signal protein 1
163033	3.4e-05	2.07e-07	0.2875	-5.19293	-1.49299	222.39	ZNF579	zinc finger protein 579
11151	0.181	0.0485	0.755	-1.97276	-1.48935	26.42	CORO1A	coronin 1A
116444	4.82e-07	9.01e-10	0.243	-6.12598	-1.48831	142.6	GRIN3B	glutamate ionotropic receptor NMDA type subunit 3B
23416	0.0452	0.00525	0.5323	-2.79137	-1.48572	33.56	KCNH3	potassium voltage-gated channel subfamily H member 3
9235	0.111	0.0222	0.6491	-2.28695	-1.48449	2399.9	IL32	interleukin 32
79690	0.00999	0.000532	0.4283	-3.46397	-1.48347	36.61	GAL3ST4	galactose-3-O-sulfotransferase 4
58510	0.512	0.28	1.3721	-1.08012	-1.48199	22.98	PRODH2	proline dehydrogenase 2
727	0.0409	0.00449	0.5212	-2.84186	-1.48119	670.66	C5	complement C5
220	0.41	0.191	1.1317	-1.30866	-1.48106	4899.51	ALDH1A3	aldehyde dehydrogenase 1 family member A3
27151	0.114	0.0232	0.6521	-2.26932	-1.47984	29.6	CPAMD8	C3 and PZP like alpha-2-macroglobulin domain containing 8
1029	0.00441	0.000157	0.3913	-3.78004	-1.47932	285.54	CDKN2A	cyclin dependent kinase inhibitor 2A
100008589	0.0125	0.000738	0.4378	-3.37513	-1.47763	11531.2	RNA28SN5	RNA, 28S ribosomal N5
105375670	0.0442	0.00506	0.5271	-2.80325	-1.47747	26.8	LOC105375670	uncharacterized LOC105375670
51296	0.00076	1.32e-05	0.339	-4.35668	-1.47678	62.05	SLC15A3	solute carrier family 15 member 3
286887	0.186	0.0505	0.7543	-1.95575	-1.47529	27.78	KRT6C	keratin 6C
3553	0.386	0.171	1.0784	-1.36741	-1.4746	61.47	IL1B	interleukin 1 beta
195814	0.584	0.356	1.5975	-0.922467	-1.47368	145.46	SDR16C5	short chain dehydrogenase/reductase family 16C member 5
84332	0.177	0.0467	0.7406	-1.98878	-1.47291	21.23	DYDC2	DPY30 domain containing 2
109864282	0.0117	0.000664	0.432	-3.4042	-1.47065	9292.09	RNA28SN2	RNA, 28S ribosomal N2
1114	0.102	0.0192	0.6276	-2.34089	-1.46923	29.93	CHGB	chromogranin B
1795	0.0947	0.0171	0.6154	-2.3843	-1.46727	94.42	DOCK3	dedicator of cytokinesis 3
1382	0.0591	0.00798	0.5518	-2.6528	-1.4638	116.93	CRABP2	cellular retinoic acid binding protein 2
83871	0.0495	0.00605	0.5327	-2.74504	-1.46239	865.77	RAB34	RAB34, member RAS oncogene family
6406	0.122	0.0259	0.6556	-2.22775	-1.46061	35.72	SEMG1	semenogelin 1
84435	0.263	0.0906	0.8629	-1.69224	-1.4602	29.53	ADGRA1	adhesion G protein-coupled receptor A1
9032	0.243	0.0787	0.8294	-1.7585	-1.45852	809.15	TM4SF5	transmembrane 4 L six family member 5
109910382	0.0126	0.000744	0.4319	-3.37297	-1.45681	8732.42	RNA28SN3	RNA, 28S ribosomal N3
8777	0.00951	0.000495	0.4178	-3.48365	-1.45546	429.27	MPDZ	multiple PDZ domain crumbs cell polarity complex component
11007	0.00061	9.39e-06	0.3276	-4.43086	-1.4517	314.76	CCDC85B	coiled-coil domain containing 85B
1847	0.104	0.0197	0.6225	-2.33203	-1.45164	707.25	DUSP5	dual specificity phosphatase 5
63910	0.227	0.0707	0.8027	-1.80768	-1.45101	628.49	SLC17A9	solute carrier family 17 member 9
2537	0.0708	0.0107	0.5672	-2.55294	-1.44804	441.81	IFI6	interferon alpha inducible protein 6
7351	0.074	0.0115	0.5726	-2.52739	-1.44724	197.8	UCP2	uncoupling protein 2
105373057	0.0747	0.0117	0.5739	-2.52055	-1.44657	21.49	LOC105373057
122618	0.199	0.0574	0.7609	-1.90022	-1.44589	41.65	PLD4	phospholipase D family member 4
83988	0.0416	0.00461	0.5096	-2.8331	-1.44365	30.55	NCALD	neurocalcin delta
647219	NA	0.0217	0.6288	-2.29516	-1.44325	12.27	ASCL5	achaete-scute family bHLH transcription factor 5
1154	0.101	0.0189	0.6131	-2.34773	-1.4394	31.07	CISH	cytokine inducible SH2 containing protein
715	0.0205	0.00157	0.455	-3.1622	-1.43865	40.52	C1R	complement C1r
6623	0.0723	0.011	0.5656	-2.54134	-1.43734	198.16	SNCG	synuclein gamma
1288	0.17	0.0435	0.7114	-2.01841	-1.43595	690.19	COL4A6	collagen type IV alpha 6 chain
7480	0.0307	0.00287	0.4814	-2.98177	-1.43542	29.74	WNT10B	Wnt family member 10B
29785	0.0741	0.0115	0.5672	-2.52591	-1.43266	6808.31	CYP2S1	cytochrome P450 family 2 subfamily S member 1
11015	0.00235	6.31e-05	0.3579	-4.00087	-1.43182	593.78	KDELR3	KDEL endoplasmic reticulum protein retention receptor 3
10590	0.109	0.0215	0.6214	-2.2994	-1.42895	18.26	SCGN	secretagogin, EF-hand calcium binding protein
92162	0.00416	0.000144	0.3756	-3.80162	-1.42788	16	TMEM88	transmembrane protein 88
1152	0.0045	0.000162	0.3779	-3.77229	-1.42573	772.04	CKB	creatine kinase B
100462981	0.206	0.0608	0.7599	-1.87494	-1.42474	23.08	MTRNR2L2	MT-RNR2 like 2 (pseudogene)
3119	0.459	0.233	1.1936	-1.19368	-1.42473	605.2	HLA-DQB1	major histocompatibility complex, class II, DQ beta 1
51560	0.0169	0.00116	0.438	-3.24789	-1.42268	579.31	RAB6B	RAB6B, member RAS oncogene family
5228	0.187	0.0512	0.7297	-1.94945	-1.42242	31.19	PGF	placental growth factor
105371907	0.0704	0.0106	0.5556	-2.55694	-1.42066	21.66	SEPTIN9-DT	SEPTIN9 divergent transcript
59272	0.258	0.0875	0.8312	-1.70886	-1.42042	254.33	ACE2	angiotensin converting enzyme 2
1001	0.000725	1.2e-05	0.3243	-4.37706	-1.41963	2548.6	CDH3	cadherin 3
199920	0.233	0.0735	0.7926	-1.78972	-1.41855	63.3	FYB2	FYN binding protein 2
83982	0.0328	0.00317	0.4803	-2.95057	-1.41716	401.14	IFI27L2	interferon alpha inducible protein 27 like 2
105369844	0.185	0.0504	0.7239	-1.95649	-1.41637	18.55	LOC105369844	uncharacterized LOC105369844
89795	0.396	0.179	1.0542	-1.34288	-1.41569	13.75	NAV3	neuron navigator 3
102723409	0.131	0.0288	0.6474	-2.18623	-1.41547	14.8	LOC102723409	uncharacterized LOC102723409
1290	0.0753	0.0119	0.5623	-2.51636	-1.41496	154.81	COL5A2	collagen type V alpha 2 chain
100874530	NA	0.129	0.9311	-1.51879	-1.41416	10.35	APOBEC3B-AS1	APOBEC3B antisense RNA 1
10962	0.0417	0.00462	0.4989	-2.83224	-1.41303	76.76	MLLT11	MLLT11 transcription factor 7 cofactor
6608	0.00286	8.3e-05	0.3589	-3.93557	-1.41258	140.54	SMO	smoothened, frizzled class receptor
54504	0.207	0.0609	0.7534	-1.87435	-1.41211	82.51	CPVL	carboxypeptidase vitellogenic like
84940	0.000557	8.33e-06	0.3169	-4.45639	-1.41211	85.79	CORO6	coronin 6
106480429	0.414	0.194	1.0813	-1.29957	-1.40518	89.58	HLA-DQB1-AS1	HLA-DQB1 antisense RNA 1
729162	0.269	0.0943	0.839	-1.67324	-1.40376	211.79	FAM239B	zinc finger protein 839 pseudogene
728402	NA	0.0168	0.5865	-2.39164	-1.40271	11.23	TPI1P3	triosephosphate isomerase 1 pseudogene 3
100288077	0.166	0.0422	0.6895	-2.03114	-1.40039	7621.6	WTAPP1	Wilms tumor 1 associated protein pseudogene 1
1380	0.122	0.0257	0.6278	-2.23009	-1.40007	53.8	CR2	complement C3d receptor 2
4224	0.475	0.247	1.2074	-1.15844	-1.39865	26.56	MEP1A	meprin A subunit alpha
576	0.0539	0.00698	0.518	-2.69773	-1.39752	54.9	ADGRB2	adhesion G protein-coupled receptor B2
23302	0.0243	0.00203	0.4529	-3.08584	-1.39746	1120.28	WSCD1	WSC domain containing 1
192683	0.0133	0.00081	0.416	-3.34921	-1.39344	1094.55	SCAMP5	secretory carrier membrane protein 5
8744	0.157	0.0387	0.6731	-2.06763	-1.39179	245.11	TNFSF9	TNF superfamily member 9
387804	0.0519	0.00656	0.5113	-2.71831	-1.38975	32.98	VSTM5	V-set and transmembrane domain containing 5
30846	0.0663	0.00966	0.536	-2.58782	-1.38709	552.66	EHD2	EH domain containing 2
284561	0.146	0.0343	0.6535	-2.11634	-1.38297	30.79	LINC02806	long intergenic non-protein coding RNA 2806
6029	0.0925	0.0164	0.5754	-2.3991	-1.38042	123.92	RN7SL1	RNA component of signal recognition particle 7SL1
80307	0.249	0.0822	0.7933	-1.7382	-1.37892	1780.86	FER1L4	fer-1 like family member 4 (pseudogene)
3109	0.0895	0.0157	0.5705	-2.41664	-1.37858	260.19	HLA-DMB	major histocompatibility complex, class II, DM beta
10384	0.00187	4.68e-05	0.3362	-4.07087	-1.36851	253.55	BTN3A3	butyrophilin subfamily 3 member A3
100996758	0.262	0.0901	0.8034	-1.69491	-1.36177	295.95	NPY4R2	neuropeptide Y receptor Y4-2
54716	0.294	0.109	0.8485	-1.60397	-1.36089	1129.2	SLC6A20	solute carrier family 6 member 20
2286	1.45e-06	4.03e-09	0.2307	-5.88296	-1.35693	912.82	FKBP2	FKBP prolyl isomerase 2
440279	0.547	0.315	1.3516	-1.00383	-1.35673	195.18	UNC13C	unc-13 homolog C
1282	0.259	0.0879	0.7946	-1.70642	-1.35594	282.63	COL4A1	collagen type IV alpha 1 chain
114841035	1.79e-06	5.29e-09	0.2322	-5.83764	-1.35536	919.41	LOC114841035	Uncharacterized protein LOC114841035
107987206	0.097	0.0177	0.5711	-2.37235	-1.35491	125.46	LOC107987206	replaced by ID 6029
4311	0.426	0.205	1.0679	-1.26869	-1.35487	36.57	MME	membrane metalloendopeptidase
2650	0.053	0.0068	0.5	-2.70625	-1.35301	281.98	GCNT1	glucosaminyl (N-acetyl) transferase 1
105370348	NA	0.0226	0.5933	-2.27945	-1.3525	11.04	LOC105370348
7045	0.0766	0.0122	0.5398	-2.50531	-1.35231	522.97	TGFBI	transforming growth factor beta induced
1917	0.188	0.0518	0.6948	-1.9448	-1.35118	3314.25	EEF1A2	eukaryotic translation elongation factor 1 alpha 2
5790	0.0294	0.00269	0.4502	-3.00096	-1.3511	15.32	PTPRCAP	protein tyrosine phosphatase receptor type C associated protein
2920	0.0494	0.00603	0.492	-2.74614	-1.35099	619.77	CXCL2	C-X-C motif chemokine ligand 2
57156	0.339	0.138	0.9097	-1.48392	-1.34997	32.3	TMEM63C	transmembrane protein 63C
105372710	NA	0.0712	0.748	-1.80409	-1.34947	10.19	LOC105372710	uncharacterized LOC105372710
79603	0.301	0.113	0.8503	-1.58458	-1.3473	25.74	CERS4	ceramide synthase 4
10203	NA	NA	1.0659	-1.26406	-1.3473	23.13	CALCRL	calcitonin receptor like receptor
55224	0.0126	0.000743	0.3983	-3.37328	-1.3436	43.08	ETNK2	ethanolamine kinase 2
7941	0.101	0.0188	0.5712	-2.35006	-1.34235	24.71	PLA2G7	phospholipase A2 group VII
201294	0.191	0.0534	0.6942	-1.93146	-1.34074	598.87	UNC13D	unc-13 homolog D
83700	0.305	0.116	0.85	-1.57358	-1.3376	43.09	JAM3	junctional adhesion molecule 3
253982	0.00376	0.000125	0.3484	-3.83513	-1.33618	802.28	ASPHD1	aspartate beta-hydroxylase domain containing 1
10371	0.366	0.158	0.9452	-1.41325	-1.33581	111.73	SEMA3A	semaphorin 3A
10974	0.16	0.0395	0.6478	-2.05893	-1.33367	1034.87	ADIRF	adipogenesis regulatory factor
692227	0.00825	0.000401	0.3767	-3.53927	-1.3334	39.86	SNORD104	small nucleolar RNA, C/D box 104
57188	0.248	0.0818	0.765	-1.74036	-1.33135	21.17	ADAMTSL3	ADAMTS like 3
3038	0.0435	0.00495	0.4732	-2.81025	-1.32975	733.75	HAS3	hyaluronan synthase 3
54518	0.188	0.0515	0.6821	-1.94704	-1.32807	392.66	APBB1IP	amyloid beta precursor protein binding family B member 1 interacting protein
79812	0.167	0.0426	0.6549	-2.02752	-1.3279	667.29	MMRN2	multimerin 2
101929898	0.127	0.0273	0.6014	-2.20675	-1.3271	21.06	LOC101929898	uncharacterized LOC101929898
51513	0.1	0.0187	0.5641	-2.35223	-1.327	49.58	ETV7	ETS variant transcription factor 7
51303	0.00356	0.000117	0.3443	-3.85291	-1.32663	526.38	FKBP11	FKBP prolyl isomerase 11
25817	0.303	0.115	0.8403	-1.57772	-1.32583	25.54	TAFA5	TAFA chemokine like family member 5
161882	0.00258	7.08e-05	0.3335	-3.97372	-1.32522	1237.59	ZFPM1	zinc finger protein, FOG family member 1
283152	0.0872	0.015	0.545	-2.43135	-1.32519	83.33	CCDC153	coiled-coil domain containing 153
50506	0.464	0.237	1.1208	-1.18179	-1.32451	27694.1	DUOX2	dual oxidase 2
5924	0.219	0.0671	0.722	-1.83119	-1.3221	99.1	RASGRF2	Ras protein specific guanine nucleotide releasing factor 2
400128	NA	0.236	1.1148	-1.18539	-1.32144	8.19	TUSC8	tumor suppressor candidate 8
27121	0.32	0.126	0.8625	-1.53197	-1.32136	33.56	DKK4	dickkopf WNT signaling pathway inhibitor 4
6286	NA	NA	1.1382	-1.1608	-1.32121	4153.23	S100P	S100 calcium binding protein P
84632	0.323	0.128	0.8664	-1.5236	-1.32003	92.8	AFAP1L2	actin filament associated protein 1 like 2
149345	0.00755	0.000352	0.3691	-3.57393	-1.31912	165	SHISA4	shisa family member 4
84766	0.419	0.198	1.024	-1.2879	-1.31876	26.5	CRACR2A	calcium release activated channel regulator 2A
101927609	0.138	0.0312	0.6107	-2.1549	-1.31596	29.43	LOC101927609	uncharacterized LOC101927609
388795	0.00147	3.33e-05	0.3171	-4.14933	-1.31578	58.09	EFCAB8	EF-hand calcium binding domain 8
116842	0.168	0.0427	0.649	-2.02655	-1.31527	44.01	LEAP2	liver enriched antimicrobial peptide 2
101928745	0.0183	0.00131	0.408	-3.21328	-1.31097	33.31	LL21NC02-21A1.1	uncharacterized LL21NC02-21A1.1
5332	0.367	0.158	0.929	-1.41108	-1.31085	189.69	PLCB4	phospholipase C beta 4
202134	0.3	0.113	0.8253	-1.58599	-1.30894	16.45	FAM153B	family with sequence similarity 153 member B
84171	0.165	0.0417	0.6429	-2.03605	-1.3089	12086.4	LOXL4	lysyl oxidase like 4
105377290	0.0308	0.00289	0.4388	-2.97972	-1.3075	13.14	LOC105377290	uncharacterized LOC105377290
83715	0.0367	0.00383	0.452	-2.89161	-1.30711	501.23	ESPN	espin
57198	0.0815	0.0136	0.529	-2.46831	-1.3057	108	ATP8B2	ATPase phospholipid transporting 8B2
1307	0.0433	0.0049	0.4639	-2.81323	-1.30494	69.18	COL16A1	collagen type XVI alpha 1 chain
10410	0.000508	7.19e-06	0.2906	-4.48786	-1.30417	1668.29	IFITM3	interferon induced transmembrane protein 3
23129	0.0591	0.00802	0.4919	-2.65122	-1.30405	833.74	PLXND1	plexin D1
1545	0.308	0.117	0.8321	-1.56552	-1.30261	158.22	CYP1B1	cytochrome P450 family 1 subfamily B member 1
126567	0.418	0.196	1.0066	-1.29241	-1.3009	37.63	C2CD4C	C2 calcium dependent domain containing 4C
6539	0.463	0.236	1.0977	-1.18491	-1.30068	835.76	SLC6A12	solute carrier family 6 member 12
2555	0.33	0.132	0.8636	-1.50577	-1.30045	44.17	GABRA2	gamma-aminobutyric acid type A receptor subunit alpha2
10287	0.0165	0.00111	0.3986	-3.26077	-1.29978	80.67	RGS19	regulator of G protein signaling 19
55138	0.228	0.0715	0.7204	-1.80232	-1.29848	20.1	FAM90A1	family with sequence similarity 90 member A1
6364	0.197	0.0564	0.6802	-1.90791	-1.29781	3335.72	CCL20	C-C motif chemokine ligand 20
6916	0.0755	0.0119	0.5155	-2.51473	-1.29629	678.58	TBXAS1	thromboxane A synthase 1
5340	0.508	0.277	1.1927	-1.08607	-1.29535	53.05	PLG	plasminogen
4320	0.000427	5.4e-06	0.2847	-4.54842	-1.29476	77.32	MMP11	matrix metallopeptidase 11
1820	0.0414	0.00457	0.4552	-2.83562	-1.29073	41.98	ARID3A	AT-rich interaction domain 3A
8463	0.176	0.0463	0.6475	-1.99288	-1.29042	250.71	TEAD2	TEA domain transcription factor 2
102465438	0.0396	0.00427	0.4512	-2.85735	-1.28917	16.63	MIR6732	microRNA 6732
55876	0.0389	0.00417	0.4498	-2.86487	-1.28855	243.36	GSDMB	gasdermin B
8309	0.256	0.0862	0.7507	-1.71598	-1.28812	195.37	ACOX2	acyl-CoA oxidase 2
2122	0.000494	6.89e-06	0.2864	-4.49715	-1.28787	1113.36	MECOM	MDS1 and EVI1 complex locus
155465	0.297	0.111	0.8073	-1.59317	-1.28624	297.04	AGR3	anterior gradient 3, protein disulphide isomerase family member
221662	0.324	0.128	0.8457	-1.52021	-1.28558	18.66	RBM24	RNA binding motif protein 24
9145	0.0913	0.0161	0.5343	-2.4061	-1.28557	130.89	SYNGR1	synaptogyrin 1
11173	0.0606	0.00836	0.4868	-2.63732	-1.28375	186.45	ADAMTS7	ADAM metallopeptidase with thrombospondin type 1 motif 7
102466719	0.0591	0.00799	0.4835	-2.65251	-1.28245	13.34	MIR6716	microRNA 6716
440299	0.0859	0.0147	0.5256	-2.43942	-1.28215	16.03	DNM1P41	dynamin 1 pseudogene 41
196051	0.608	0.383	1.4672	-0.87296	-1.28078	143.52	PLPP4	phospholipid phosphatase 4
677842	NA	0.0314	0.5948	-2.15251	-1.2804	11.14	SNORA50C	small nucleolar RNA, H/ACA box 50C
3106	0.00996	0.00053	0.3695	-3.46508	-1.28036	7981.56	HLA-B	major histocompatibility complex, class I, B
140462	0.0427	0.0048	0.4537	-2.82015	-1.27964	28.98	ASB9	ankyrin repeat and SOCS box containing 9
56853	0.142	0.0325	0.5982	-2.13876	-1.27942	25.49	CELF4	CUGBP Elav-like family member 4
309	0.129	0.0283	0.5833	-2.19352	-1.27937	2008.77	ANXA6	annexin A6
340706	0.283	0.102	0.7802	-1.63704	-1.27715	116.2	VWA2	von Willebrand factor A domain containing 2
11182	0.00906	0.000462	0.3641	-3.50211	-1.275	760.36	SLC2A6	solute carrier family 2 member 6
7096	0.264	0.0915	0.7543	-1.68763	-1.27299	45.66	TLR1	toll like receptor 1
4909	0.072	0.0109	0.4993	-2.54468	-1.27062	25.86	NTF4	neurotrophin 4
135644	NA	0.268	1.1454	-1.10786	-1.26892	9.75	TRIM40	tripartite motif containing 40
348487	0.229	0.0717	0.7008	-1.80115	-1.2623	21.56	FAM131C	family with sequence similarity 131 member C
284417	0.375	0.163	0.9055	-1.39371	-1.26198	171.82	TMEM150B	transmembrane protein 150B
121506	NA	0.217	1.0205	-1.23534	-1.26064	12.45	ERP27	endoplasmic reticulum protein 27
105371159	NA	0.0223	0.5518	-2.28452	-1.26058	12.51	LOC105371159	uncharacterized LOC105371159
105377271	0.403	0.185	0.9505	-1.32547	-1.25984	22.85	LOC105377271	uncharacterized LOC105377271
10351	0.755	0.566	2.1928	-0.574259	-1.25926	51.49	ABCA8	ATP binding cassette subfamily A member 8
629	0.0731	0.0112	0.4966	-2.53575	-1.25918	10314.1	CFB	complement factor B
4312	0.233	0.0741	0.705	-1.78607	-1.25915	46786.5	MMP1	matrix metallopeptidase 1
171177	0.0815	0.0136	0.5098	-2.46879	-1.25849	94.72	RHOV	ras homolog family member V
1291	0.0656	0.00948	0.485	-2.59428	-1.25828	1596.17	COL6A1	collagen type VI alpha 1 chain
7032	NA	NA	1.0448	-1.20405	-1.25802	19245.6	TFF2	trefoil factor 2
93010	0.0189	0.00139	0.3932	-3.19672	-1.25696	1513.36	B3GNT7	UDP-GlcNAc:betaGal beta-1,3-N-acetylglucosaminyltransferase 7
6273	0.033	0.00321	0.4262	-2.94709	-1.25603	33	S100A2	S100 calcium binding protein A2
400578	0.366	0.158	0.8882	-1.41322	-1.25529	22.43	KRT16P2	keratin 16 pseudogene 2
23753	0.00295	8.71e-05	0.3193	-3.92401	-1.2531	490.47	SDF2L1	stromal cell derived factor 2 like 1
5468	0.17	0.0436	0.6207	-2.01792	-1.25258	1149.83	PPARG	peroxisome proliferator activated receptor gamma
105375752	0.0259	0.00223	0.4095	-3.05737	-1.252	318.01	LOC105375752
118881	0.0782	0.0127	0.5021	-2.49314	-1.25169	222.95	COMTD1	catechol-O-methyltransferase domain containing 1
91978	0.000185	1.85e-06	0.2622	-4.76908	-1.25042	69.42	TPGS1	tubulin polyglutamylase complex subunit 1
2063	0.00711	0.000323	0.3474	-3.59614	-1.2494	1205.95	NR2F6	nuclear receptor subfamily 2 group F member 6
9636	0.0057	0.000231	0.339	-3.68194	-1.248	134.71	ISG15	ISG15 ubiquitin like modifier
401944	0.0169	0.00117	0.3841	-3.24689	-1.24725	3321.69	LDLRAD2	low density lipoprotein receptor class A domain containing 2
57106	0.00119	2.46e-05	0.2956	-4.21827	-1.247	160.48	NAT14	N-acetyltransferase 14 (putative)
6276	0.233	0.074	0.6979	-1.78646	-1.24675	14.85	S100A5	S100 calcium binding protein A5
440836	0.00773	0.000366	0.3494	-3.56375	-1.24531	34.62	ODF3B	outer dense fiber of sperm tails 3B
7262	0.0126	0.000743	0.3685	-3.3733	-1.24321	1322.52	PHLDA2	pleckstrin homology like domain family A member 2
79987	0.28	0.1	0.7567	-1.64253	-1.24287	39.39	SVEP1	sushi, von Willebrand factor type A, EGF and pentraxin domain containing 1
56005	0.000485	6.67e-06	0.2759	-4.50408	-1.24286	3043.14	MYDGF	myeloid derived growth factor
112268092	NA	0.0372	0.5962	-2.08376	-1.24236	9.89	LOC112268092
2934	0.154	0.0375	0.5969	-2.08076	-1.24191	12461.8	GSN	gelsolin
338440	0.0569	0.00756	0.4645	-2.67123	-1.24069	269.1	ANO9	anoctamin 9
3426	0.329	0.131	0.8225	-1.50838	-1.24068	480.36	CFI	complement factor I
105371225	0.166	0.0419	0.6095	-2.03498	-1.24042	19.24	LOC105371225	uncharacterized LOC105371225
5025	0.0857	0.0146	0.5079	-2.44108	-1.23991	156.96	P2RX4	purinergic receptor P2X 4
197257	0.197	0.0565	0.6498	-1.90707	-1.23916	243.03	LDHD	lactate dehydrogenase D
1145	0.000126	1.09e-06	0.2542	-4.87387	-1.2389	163.82	CHRNE	cholinergic receptor nicotinic epsilon subunit
90353	0.000728	1.23e-05	0.2834	-4.37145	-1.23872	95.48	CTU1	cytosolic thiouridylase subunit 1
100133286	0.000577	8.74e-06	0.2785	-4.44617	-1.23822	425.4	CBR1-AS1	CBR1 antisense RNA 1
107986175	NA	0.0419	0.6068	-2.03476	-1.23479	12.16	LOC107986175
2257	0.26	0.0883	0.7245	-1.70438	-1.23476	33.09	FGF12	fibroblast growth factor 12
22989	0.224	0.0695	0.6802	-1.81519	-1.23469	49.93	MYH15	myosin heavy chain 15
1903	0.457	0.23	1.0283	-1.20039	-1.23438	18.86	S1PR3	sphingosine-1-phosphate receptor 3
100505806	0.125	0.0267	0.5564	-2.21645	-1.23321	234.51	SNHG18	small nucleolar RNA host gene 18
23423	7.04e-06	3.14e-08	0.2228	-5.5332	-1.23301	4116.61	TMED3	transmembrane p24 trafficking protein 3
107987330	0.528	0.297	1.1814	-1.04324	-1.23249	69.28	FAM239C	family with sequence similarity 239 member C
1004	0.259	0.0876	0.7208	-1.70818	-1.23121	968.74	CDH6	cadherin 6
439921	0.138	0.0311	0.5708	-2.15594	-1.23065	920.25	MXRA7	matrix remodeling associated 7
9058	0.543	0.312	1.2154	-1.01157	-1.22946	56.31	SLC13A2	solute carrier family 13 member 2
105378179	0.137	0.0309	0.5689	-2.15887	-1.22807	153.88	LOC105378179	uncharacterized LOC105378179
255057	0.000815	1.45e-05	0.2832	-4.33608	-1.228	68.77	CBARP	CACN subunit beta associated regulatory protein
25999	0.00851	0.000418	0.3459	-3.52855	-1.22036	50.6	CLIP3	CAP-Gly domain containing linker protein 3
90362	3.4e-05	2.07e-07	0.235	-5.19279	-1.22036	87.83	FAM110B	family with sequence similarity 110 member B
100507057	0.0241	0.00199	0.3945	-3.09135	-1.21946	48.47	MELTF-AS1	MELTF antisense RNA 1
23237	NA	0.124	0.7924	-1.53874	-1.21924	12.84	ARC	activity regulated cytoskeleton associated protein
105371824	0.0566	0.00748	0.4556	-2.67481	-1.21863	25.29	LOC105371824	uncharacterized LOC105371824
79007	0.000763	1.35e-05	0.28	-4.35221	-1.21862	666.73	DBNDD1	dysbindin domain containing 1
1132	0.239	0.0772	0.6895	-1.76735	-1.21858	24.22	CHRM4	cholinergic receptor muscarinic 4
25823	0.113	0.0228	0.5342	-2.27714	-1.21645	21.9	TPSG1	tryptase gamma 1
693149	0.0326	0.00315	0.4116	-2.9528	-1.21552	13.44	MIR564	microRNA 564
440730	0.138	0.0313	0.5629	-2.1538	-1.2124	17.65	TRIM67	tripartite motif containing 67
221914	0.000728	1.23e-05	0.2771	-4.37305	-1.21167	67.47	GPC2	glypican 2
6622	0.219	0.0669	0.6609	-1.8322	-1.21089	65.7	SNCA	synuclein alpha
441389	0.263	0.0907	0.714	-1.69188	-1.20807	14.71	LINC01239	long intergenic non-protein coding RNA 1239
4060	0.503	0.272	1.0992	-1.09745	-1.2063	38.85	LUM	lumican
64577	0.146	0.034	0.5689	-2.11995	-1.20604	15.72	ALDH8A1	aldehyde dehydrogenase 8 family member A1
90993	0.133	0.0295	0.5539	-2.17726	-1.20602	1276.14	CREB3L1	cAMP responsive element binding protein 3 like 1
554235	NA	0.0107	0.4725	-2.55145	-1.20557	12.44	ASPDH	aspartate dehydrogenase domain containing
80228	0.0206	0.00157	0.3814	-3.16068	-1.20544	466.86	ORAI2	ORAI calcium release-activated calcium modulator 2
123920	0.0979	0.0179	0.508	-2.36683	-1.20224	107.91	CMTM3	CKLF like MARVEL transmembrane domain containing 3
25794	0.00537	0.000211	0.3243	-3.70552	-1.20164	92.8	FSCN2	fascin actin-bundling protein 2, retinal
27006	NA	0.0167	0.5019	-2.39354	-1.2013	9.29	FGF22	fibroblast growth factor 22
339400	0.301	0.113	0.7587	-1.58292	-1.20099	30.53	FLG-AS1	FLG antisense RNA 1
105376843	0.0425	0.00477	0.4254	-2.82217	-1.20058	23.18	SNHG25	small nucleolar RNA host gene 25
653381	0.000652	1.02e-05	0.272	-4.41321	-1.2005	420.05	SORD2P	sorbitol dehydrogenase 2, pseudogene
53345	0.542	0.311	1.185	-1.01275	-1.20006	479.97	TM6SF2	transmembrane 6 superfamily member 2
113791	0.103	0.0196	0.5141	-2.33391	-1.19984	493.94	PIK3IP1	phosphoinositide-3-kinase interacting protein 1
4555	3.32e-05	1.98e-07	0.2306	-5.20095	-1.19959	345.58	TRND	tRNA-Asp
2919	0.115	0.0235	0.5293	-2.26459	-1.19874	2501.67	CXCL1	C-X-C motif chemokine ligand 1
2171	0.157	0.0385	0.5788	-2.06984	-1.1981	887.63	FABP5	fatty acid binding protein 5
4359	0.037	0.00388	0.4149	-2.88738	-1.19794	33.25	MPZ	myelin protein zero
59283	0.103	0.0195	0.5128	-2.33577	-1.19773	47.65	CACNG8	calcium voltage-gated channel auxiliary subunit gamma 8
79616	0.284	0.103	0.7331	-1.63229	-1.19656	171.97	CCNJL	cyclin J like
3105	0.00658	0.000287	0.3299	-3.62692	-1.1964	15421.6	HLA-A	major histocompatibility complex, class I, A
8771	0.312	0.12	0.7687	-1.55323	-1.19391	85.86	TNFRSF6B	TNF receptor superfamily member 6b
388323	0.13	0.0284	0.5446	-2.19211	-1.19371	97.07	GLTPD2	glycolipid transfer protein domain containing 2
79176	3.15e-05	1.84e-07	0.2288	-5.21527	-1.19348	406.11	FBXL15	F-box and leucine rich repeat protein 15
347741	0.355	0.149	0.8272	-1.44263	-1.19338	328.41	OTOP3	otopetrin 3
1396	0.273	0.0964	0.7174	-1.66263	-1.19275	777.69	CRIP1	cysteine rich protein 1
107987388	0.154	0.0376	0.573	-2.07886	-1.19116	15.28	LOC107987388	replaced by ID 102724151
120071	0.00341	0.000108	0.3074	-3.87282	-1.19038	155.26	LARGE2	LARGE xylosyl- and glucuronyltransferase 2
119385	0.218	0.0664	0.6483	-1.8359	-1.19024	803.57	AGAP11	ArfGAP with GTPase domain, ankyrin repeat and PH domain 11
81786	0.165	0.0417	0.5843	-2.03602	-1.18968	117.41	TRIM7	tripartite motif containing 7
51177	0.0611	0.00849	0.4517	-2.63205	-1.18892	47.37	PLEKHO1	pleckstrin homology domain containing O1
7139	0.168	0.0428	0.5868	-2.02589	-1.18876	32.8	TNNT2	troponin T2, cardiac type
284207	0.0524	0.00666	0.438	-2.7135	-1.1884	464.15	METRNL	meteorin like, glial cell differentiation regulator
57685	0.201	0.0582	0.6274	-1.89407	-1.18837	27.66	CACHD1	cache domain containing 1
10021	0.155	0.0377	0.5717	-2.0779	-1.18786	281.83	HCN4	hyperpolarization activated cyclic nucleotide gated potassium channel 4
101928076	0.0175	0.00122	0.3672	-3.23416	-1.18771	23.18	DSP-AS1	DSP antisense RNA 1
3107	0.0141	0.000878	0.357	-3.32698	-1.18766	13134.1	HLA-C	major histocompatibility complex, class I, C
126	0.365	0.157	0.837	-1.41645	-1.1856	174.29	ADH1C	alcohol dehydrogenase 1C (class I), gamma polypeptide
84418	0.01	0.000538	0.3425	-3.46115	-1.18532	13475.9	CYSTM1	cysteine rich transmembrane module containing 1
130497	0.204	0.0598	0.6293	-1.88237	-1.18456	25.03	OSR1	odd-skipped related transcription factor 1
28514	0.0424	0.00475	0.4195	-2.82339	-1.18448	27.48	DLL1	delta like canonical Notch ligand 1
56895	3.88e-06	1.47e-08	0.2091	-5.66446	-1.18431	136.28	AGPAT4	1-acylglycerol-3-phosphate O-acyltransferase 4
200958	0.211	0.0629	0.6367	-1.85979	-1.18406	1534.33	MUC20	mucin 20, cell surface associated
5641	0.0234	0.00191	0.3809	-3.10336	-1.18201	5520.68	LGMN	legumain
2948	0.0169	0.00117	0.3637	-3.24704	-1.18095	9043.51	GSTM4	glutathione S-transferase mu 4
79370	0.036	0.00373	0.4072	-2.90022	-1.1809	458.21	BCL2L14	BCL2 like 14
8460	1.88e-05	1.02e-07	0.2217	-5.32296	-1.17988	207.39	TPST1	tyrosylprotein sulfotransferase 1
100506696	0.0109	0.000604	0.3439	-3.42999	-1.17954	45.66	PCAT6	prostate cancer associated transcript 6
10811	0.000182	1.77e-06	0.2465	-4.7786	-1.17792	698.28	NOXA1	NADPH oxidase activator 1
2946	0.000728	1.22e-05	0.2687	-4.37348	-1.1753	681.68	GSTM2	glutathione S-transferase mu 2
22996	0.185	0.0504	0.5999	-1.95684	-1.17382	806.04	TTC39A	tetratricopeptide repeat domain 39A
112268090	NA	0.188	0.8896	-1.31793	-1.17245	10.48	LOC112268090	uncharacterized LOC112268090
25780	0.312	0.12	0.7543	-1.55353	-1.17185	43.68	RASGRP3	RAS guanyl releasing protein 3
4747	NA	NA	1.2782	-0.916034	-1.17091	416.85	NEFL	neurofilament light chain
2645	NA	0.151	0.8143	-1.43756	-1.17055	12.68	GCK	glucokinase
10544	0.219	0.0668	0.6383	-1.83287	-1.1699	292.07	PROCR	protein C receptor
83953	NA	0.167	0.8467	-1.38143	-1.16971	11.09	FCAMR	Fc alpha and mu receptor
80714	0.00113	2.26e-05	0.276	-4.23762	-1.16959	70.38	PBX4	PBX homeobox 4
6297	0.237	0.076	0.6591	-1.77444	-1.16946	70.84	SALL2	spalt like transcription factor 2
442213	0.34	0.139	0.7895	-1.48074	-1.16898	36.73	PTCHD4	patched domain containing 4
9424	0.0175	0.00122	0.3608	-3.234	-1.16694	1247.65	KCNK6	potassium two pore domain channel subfamily K member 6
100526833	NA	0.0775	0.6607	-1.76544	-1.16643	9.01	SEPT5-GP1BB	SEPT5-GP1BB readthrough
222487	0.0351	0.00357	0.4	-2.91413	-1.16556	426.72	ADGRG3	adhesion G protein-coupled receptor G3
4069	0.0785	0.0127	0.4678	-2.49151	-1.1655	200106	LYZ	lysozyme
645121	0.00341	0.000107	0.3	-3.87432	-1.16224	73.37	CCNI2	cyclin I family member 2
347549	NA	0.108	0.7222	-1.60822	-1.16146	12.05	CENPVL3	centromere protein V like 3
29948	0.0312	0.00293	0.39	-2.97538	-1.16034	383.98	OSGIN1	oxidative stress induced growth inhibitor 1
6236	0.33	0.132	0.7688	-1.50663	-1.15829	16.62	RRAD	RRAD, Ras related glycolysis inhibitor and calcium channel regulator
84168	0.166	0.0419	0.5691	-2.0348	-1.15795	229.86	ANTXR1	ANTXR cell adhesion molecule 1
6543	0.178	0.0472	0.5829	-1.98462	-1.15681	19.56	SLC8A2	solute carrier family 8 member A2
91828	0.164	0.0413	0.5664	-2.04081	-1.15598	91.09	EXOC3L4	exocyst complex component 3 like 4
6004	0.236	0.0752	0.6494	-1.77919	-1.15532	22.19	RGS16	regulator of G protein signaling 16
1580	0.205	0.0602	0.6125	-1.87942	-1.15116	17.31	CYP4B1	cytochrome P450 family 4 subfamily B member 1
2906	0.0708	0.0107	0.4499	-2.55257	-1.14834	17.32	GRIN2D	glutamate ionotropic receptor NMDA type subunit 2D
27286	0.0337	0.00333	0.391	-2.93545	-1.14777	392.3	SRPX2	sushi repeat containing protein X-linked 2
155382	0.000191	1.93e-06	0.241	-4.76051	-1.14749	36.08	VPS37D	VPS37D subunit of ESCRT-I
23127	0.264	0.0914	0.6797	-1.68801	-1.14734	483.32	COLGALT2	collagen beta(1-O)galactosyltransferase 2
339366	0.000481	6.5e-06	0.2542	-4.50957	-1.14631	193.58	ADAMTSL5	ADAMTS like 5
126299	2.96e-05	1.7e-07	0.2192	-5.23	-1.1462	304.53	ZNF428	zinc finger protein 428
218	0.368	0.159	0.8136	-1.40824	-1.1458	4039.22	ALDH3A1	aldehyde dehydrogenase 3 family member A1
106144538	0.196	0.0561	0.5988	-1.91035	-1.14386	17.99	KCNK15-AS1	KCNK15 and WISP2 antisense RNA 1
285613	7.18e-07	1.53e-09	0.1893	-6.0409	-1.14362	254.36	RELL2	RELT like 2
55630	0.381	0.168	0.83	-1.37787	-1.14359	210.43	SLC39A4	solute carrier family 39 member 4
3601	0.00439	0.000156	0.3018	-3.7821	-1.14161	188.16	IL15RA	interleukin 15 receptor subunit alpha
4061	0.00767	0.000361	0.32	-3.56708	-1.14141	5061.58	LY6E	lymphocyte antigen 6 family member E
8718	0.0614	0.00855	0.434	-2.62937	-1.14105	154.39	TNFRSF25	TNF receptor superfamily member 25
147920	0.425	0.203	0.8949	-1.27394	-1.14001	168.73	IGFL2	IGF like family member 2
5699	0.00668	0.000294	0.3146	-3.62016	-1.13882	495.37	PSMB10	proteasome 20S subunit beta 10
4059	0.0657	0.0095	0.4391	-2.59363	-1.13879	1311.25	BCAM	basal cell adhesion molecule (Lutheran blood group)
79156	0.0631	0.00897	0.4358	-2.61305	-1.13878	47.07	PLEKHF1	pleckstrin homology and FYVE domain containing 1
4578	0.00027	2.89e-06	0.2434	-4.67821	-1.13853	129.47	TRNW	tRNA-Trp
4282	0.0154	0.00101	0.3458	-3.28904	-1.13743	2402.33	MIF	macrophage migration inhibitory factor
57333	0.151	0.036	0.5421	-2.09698	-1.13673	32.7	RCN3	reticulocalbin 3
6652	0.00478	0.000175	0.3027	-3.75215	-1.13581	1570.35	SORD	sorbitol dehydrogenase
6507	0.318	0.124	0.7378	-1.5376	-1.13449	18.34	SLC1A3	solute carrier family 1 member 3
283987	0.00163	3.84e-05	0.2754	-4.11698	-1.13363	4372.25	HID1	HID1 domain containing
958	0.298	0.111	0.7117	-1.59211	-1.13316	47.47	CD40	CD40 molecule
283229	0.0384	0.00409	0.3944	-2.87109	-1.13224	839.6	CRACR2B	calcium release activated channel regulator 2B
100302174	0.26	0.0884	0.6643	-1.70396	-1.13192	16.54	MIR1307	microRNA 1307
10815	NA	0.0339	0.5336	-2.12075	-1.13155	9.97	CPLX1	complexin 1
78999	0.0358	0.00369	0.3895	-2.90343	-1.13097	148.54	LRFN4	leucine rich repeat and fibronectin type III domain containing 4
1052	0.0229	0.00185	0.3627	-3.11341	-1.12936	238.51	CEBPD	CCAAT enhancer binding protein delta
6696	0.423	0.201	0.883	-1.27847	-1.12895	219.19	SPP1	secreted phosphoprotein 1
3797	0.217	0.066	0.6138	-1.83835	-1.12833	562.21	KIF3C	kinesin family member 3C
10536	0.0111	0.000616	0.3291	-3.42466	-1.12707	140.51	P3H3	prolyl 3-hydroxylase 3
183	0.251	0.0831	0.6499	-1.73278	-1.12617	3842.94	AGT	angiotensinogen
102723465	0.0134	0.000824	0.3366	-3.34454	-1.1257	179.27	ELF3-AS1	ELF3 antisense RNA 1
9369	0.348	0.145	0.7709	-1.45841	-1.12429	141.55	NRXN3	neurexin 3
92340	0.354	0.148	0.7771	-1.44502	-1.12299	13.49	PRR29	proline rich 29
105373581	0.0517	0.00651	0.4125	-2.72113	-1.12251	149.52	LOC105373581	uncharacterized LOC105373581
602	0.00179	4.42e-05	0.2744	-4.08454	-1.12091	928.81	BCL3	BCL3 transcription coactivator
100302133	0.228	0.0711	0.6207	-1.80485	-1.12031	20.01	MIR1287	microRNA 1287
7041	0.0592	0.00807	0.4228	-2.64892	-1.12001	24.15	TGFB1I1	transforming growth factor beta 1 induced transcript 1
1850	0.0445	0.00514	0.3996	-2.7981	-1.11823	270.12	DUSP8	dual specificity phosphatase 8
10361	0.0169	0.00117	0.3442	-3.24624	-1.11752	32.96	NPM2	nucleophosmin/nucleoplasmin 2
285025	0.487	0.258	0.9865	-1.13114	-1.11589	100.8	CCDC141	coiled-coil domain containing 141
632	NA	0.0143	0.4554	-2.44923	-1.11537	12.99	BGLAP	bone gamma-carboxyglutamate protein
105747689	0.282	0.101	0.6804	-1.63784	-1.11443	14.21	NABP1-OT1	replaced by ID 64859
3134	0.0277	0.00247	0.3681	-3.02739	-1.11427	743.77	HLA-F	major histocompatibility complex, class I, F
101928891	0.139	0.0316	0.5183	-2.14953	-1.11411	16.07	LINC01637	long intergenic non-protein coding RNA 1637
6405	0.212	0.0638	0.6005	-1.85333	-1.11295	1226.64	SEMA3F	semaphorin 3F
65990	3.76e-07	6.58e-10	0.1801	-6.17575	-1.11238	203.42	ANTKMT	adenine nucleotide translocase lysine methyltransferase
10595	0.0568	0.00754	0.4158	-2.67204	-1.11102	2772.63	ERN2	endoplasmic reticulum to nucleus signaling 2
100316904	0.105	0.02	0.4774	-2.32622	-1.11054	85.47	SAP25	Sin3A associated protein 25
728658	0.00443	0.000158	0.2937	-3.77854	-1.10991	678.14	RPL13AP5	ribosomal protein L13a pseudogene 5
10178	NA	0.265	0.9941	-1.11562	-1.109	11.1	TENM1	teneurin transmembrane protein 1
284889	0.018	0.00128	0.3442	-3.21979	-1.10818	2442.22	MIF-AS1	MIF antisense RNA 1
57549	0.166	0.0422	0.5453	-2.03166	-1.10789	327.58	IGSF9	immunoglobulin superfamily member 9
107986215	0.151	0.036	0.5281	-2.09681	-1.10736	61.42	LOC107986215	replaced by ID 153020
3437	0.0648	0.00928	0.4256	-2.60166	-1.1073	150.94	IFIT3	interferon induced protein with tetratricopeptide repeats 3
693221	0.0057	0.000232	0.3007	-3.68176	-1.10699	42.94	MIR636	microRNA 636
282969	0.322	0.127	0.7244	-1.52618	-1.10564	226.78	FUOM	fucose mutarotase
107985746	NA	0.0748	0.6199	-1.78194	-1.10466	11.23	LOC107985746
100191040	0.2	0.0578	0.5821	-1.89724	-1.1044	21.52	C2CD4D	C2 calcium dependent domain containing 4D
3800	0.174	0.0454	0.5519	-2.00068	-1.10412	199.67	KIF5C	kinesin family member 5C
51310	0.0316	0.003	0.3707	-2.96817	-1.10027	171.65	SLC22A17	solute carrier family 22 member 17
57159	0.366	0.158	0.7784	-1.41318	-1.10004	31.15	TRIM54	tripartite motif containing 54
10581	0.151	0.0363	0.5249	-2.09398	-1.09921	278.81	IFITM2	interferon induced transmembrane protein 2
100132247	0.00439	0.000156	0.2903	-3.78148	-1.09784	956.01	NPIPB5	nuclear pore complex interacting protein family member B5
100422943	0.237	0.0759	0.6185	-1.7749	-1.09779	18.91	MIR3189	microRNA 3189
157	0.1	0.0186	0.465	-2.3527	-1.09398	190.84	GRK3	G protein-coupled receptor kinase 3
105369974	0.154	0.0373	0.5251	-2.08295	-1.09384	13.83	LOC105369974	uncharacterized LOC105369974
6469	0.0108	0.000597	0.318	-3.43276	-1.09169	1701.31	SHH	sonic hedgehog signaling molecule
2006	NA	0.0961	0.6559	-1.66396	-1.09137	10.21	ELN	elastin
3656	0.11	0.0217	0.4753	-2.29588	-1.09129	419.72	IRAK2	interleukin 1 receptor associated kinase 2
340547	0.456	0.229	0.9074	-1.20194	-1.0906	5007.26	VSIG1	V-set and immunoglobulin domain containing 1
53630	0.243	0.079	0.6199	-1.75678	-1.08897	20.59	BCO1	beta-carotene oxygenase 1
644165	0.0508	0.00634	0.3989	-2.72977	-1.08896	16.6	BCRP3	BCR pseudogene 3
100507203	0.427	0.205	0.8598	-1.26612	-1.08855	21.82	SMLR1	small leucine rich protein 1
83590	0.00106	2.09e-05	0.2555	-4.25552	-1.08709	683.91	TMUB1	transmembrane and ubiquitin like domain containing 1
107986762	0.0571	0.00759	0.4068	-2.66964	-1.08605	245.11	LOC107986762
9715	0.0395	0.00426	0.3785	-2.85815	-1.08189	101.27	FAM131B	family with sequence similarity 131 member B
133	0.343	0.141	0.7326	-1.47257	-1.07887	291.62	ADM	adrenomedullin
91409	0.19	0.0527	0.5565	-1.93717	-1.07809	21.75	CCDC74B	coiled-coil domain containing 74B
161145	0.119	0.0249	0.4807	-2.24247	-1.07796	236.88	TMEM229B	transmembrane protein 229B
25797	0.305	0.116	0.6851	-1.57239	-1.07723	330.63	QPCT	glutaminyl-peptide cyclotransferase
644844	0.624	0.401	1.2807	-0.84051	-1.07643	855.17	PHGR1	proline, histidine and glycine rich 1
23284	NA	0.0395	0.5223	-2.05843	-1.07506	11.41	ADGRL3	adhesion G protein-coupled receptor L3
91663	0.185	0.0502	0.5484	-1.9581	-1.07381	893.65	MYADM	myeloid associated differentiation marker
23187	0.0596	0.00817	0.4058	-2.64479	-1.07329	626.17	PHLDB1	pleckstrin homology like domain family B member 1
79025	0.36	0.153	0.7506	-1.42852	-1.07219	13.34	FNDC11	fibronectin type III domain containing 11
54976	0.000512	7.35e-06	0.2391	-4.48331	-1.07204	567.47	C20orf27	chromosome 20 open reading frame 27
60489	NA	0.0737	0.5984	-1.7886	-1.07023	12.68	APOBEC3G	apolipoprotein B mRNA editing enzyme catalytic subunit 3G
513	0.0244	0.00204	0.3464	-3.08407	-1.06842	1108.1	ATP5F1D	ATP synthase F1 subunit delta
107984200	0.0302	0.00279	0.3572	-2.99037	-1.06819	44.17	LOC107984200	uncharacterized LOC107984200
107985053	0.176	0.0465	0.5364	-1.99066	-1.06773	20.22	SPNS2-AS1	SPNS2 antisense RNA 1
100533183	0.105	0.02	0.4586	-2.32568	-1.06654	230.71	ZNF664-RFLNA	ZNF664-RFLNA readthrough
376267	0.0524	0.00667	0.393	-2.71293	-1.06612	546.82	RAB15	RAB15, member RAS oncogene family
1943	0.359	0.152	0.7447	-1.43129	-1.06585	257.71	EFNA2	ephrin A2
55049	4.12e-05	2.58e-07	0.2067	-5.15162	-1.06506	305.31	REX1BD	required for excision 1-B domain containing
5820	0.111	0.0222	0.4652	-2.28732	-1.06416	65.85	PVT1	Pvt1 oncogene
6369	0.472	0.245	0.9141	-1.16375	-1.06383	30.69	CCL24	C-C motif chemokine ligand 24
3084	0.423	0.201	0.8322	-1.27799	-1.06354	93.76	NRG1	neuregulin 1
9294	0.0856	0.0146	0.4351	-2.44207	-1.06255	30.19	S1PR2	sphingosine-1-phosphate receptor 2
3108	0.281	0.101	0.6476	-1.64041	-1.06227	344.6	HLA-DMA	major histocompatibility complex, class II, DM alpha
6515	0.31	0.119	0.6809	-1.55963	-1.0619	342.36	SLC2A3	solute carrier family 2 member 3
3373	0.102	0.0191	0.4529	-2.34293	-1.06112	2697.84	HYAL1	hyaluronidase 1
5141	0.00921	0.000471	0.3031	-3.49668	-1.05994	84.51	PDE4A	phosphodiesterase 4A
83475	0.000183	1.79e-06	0.2219	-4.77617	-1.05992	199.69	DOHH	deoxyhypusine hydroxylase
64374	6.14e-06	2.67e-08	0.1905	-5.56195	-1.0595	1669.32	SIL1	SIL1 nucleotide exchange factor
54751	0.00307	9.28e-05	0.271	-3.90869	-1.05944	4530	FBLIM1	filamin binding LIM protein 1
100506119	0.182	0.0487	0.5374	-1.97105	-1.05927	34.09	LINC01503	long intergenic non-protein coding RNA 1503
10669	0.0769	0.0124	0.4234	-2.50183	-1.05916	278.71	CGREF1	cell growth regulator with EF-hand domain 1
3934	0.41	0.19	0.8076	-1.31055	-1.05837	26530.4	LCN2	lipocalin 2
59341	0.301	0.113	0.6675	-1.58476	-1.0578	462.95	TRPV4	transient receptor potential cation channel subfamily V member 4
9734	0.584	0.356	1.1436	-0.922309	-1.05479	36.5	HDAC9	histone deacetylase 9
10736	0.342	0.14	0.7151	-1.47457	-1.05443	35.26	SIX2	SIX homeobox 2
3136	0.00141	3.1e-05	0.2528	-4.16631	-1.05326	1825.75	HLA-H	major histocompatibility complex, class I, H (pseudogene)
2203	0.166	0.042	0.5172	-2.03379	-1.05196	1716.63	FBP1	fructose-bisphosphatase 1
3576	0.184	0.0497	0.5358	-1.96273	-1.05162	3367.97	CXCL8	C-X-C motif chemokine ligand 8
28557	0.64	0.419	1.2993	-0.809013	-1.05114	23.47	TRBV30	T cell receptor beta variable 30
8541	0.000423	5.32e-06	0.2306	-4.55185	-1.04985	126.95	PPFIA3	PTPRF interacting protein alpha 3
374286	0.392	0.176	0.776	-1.35245	-1.04946	71.64	FBXW10B	F-box and WD repeat domain containing 10B
107986853	NA	0.0432	0.519	-2.022	-1.04941	9.79	LOC107986853	uncharacterized LOC107986853
100130311	0.158	0.039	0.5083	-2.06425	-1.04931	34.58	C17orf107	chromosome 17 open reading frame 107
101928079	0.163	0.0408	0.5128	-2.04555	-1.04897	175.49	SLC44A3-AS1	SLC44A3 antisense RNA 1
5266	0.558	0.328	1.0689	-0.978623	-1.04602	3360.01	PI3	peptidase inhibitor 3
150209	0.273	0.0966	0.6294	-1.66158	-1.04584	20.63	AIFM3	apoptosis inducing factor mitochondria associated 3
6094	0.126	0.0272	0.4735	-2.20829	-1.04569	20.16	ROM1	retinal outer segment membrane protein 1
100287569	0.254	0.0853	0.6069	-1.72087	-1.04438	40.06	LINC00173	long intergenic non-protein coding RNA 173
54463	0.154	0.0374	0.5017	-2.08175	-1.04432	473.09	RETREG1	reticulophagy regulator 1
101927851	0.0192	0.00141	0.3271	-3.19202	-1.04426	32.17	LNCATV	lncRNA negative regulator of antiviral signaling
4794	0.000813	1.44e-05	0.2405	-4.33739	-1.04324	358.04	NFKBIE	NFKB inhibitor epsilon
399473	0.0957	0.0173	0.4381	-2.37962	-1.04251	104.82	SPRED3	sprouty related EVH1 domain containing 3
346171	0.806	0.641	2.2339	-0.466538	-1.0422	165.53	ZFP57	ZFP57 zinc finger protein
333929	0.165	0.0417	0.5118	-2.03616	-1.04205	23.72	SNAI3	snail family transcriptional repressor 3
80328	0.323	0.128	0.6842	-1.52193	-1.04125	132.25	ULBP2	UL16 binding protein 2
100874203	0.478	0.25	0.9048	-1.15039	-1.04086	22.24	COL4A2-AS1	COL4A2 antisense RNA 1
643201	0.535	0.304	1.0117	-1.02834	-1.04041	19.66	LOC643201	centrosomal protein 192kDa pseudogene
113655	1.18e-07	1.68e-10	0.1628	-6.3878	-1.03972	919.86	MFSD3	major facilitator superfamily domain containing 3
10267	0.0607	0.00838	0.3943	-2.63657	-1.03966	1029.82	RAMP1	receptor activity modifying protein 1
10567	0.00446	0.000159	0.2748	-3.77582	-1.03754	1255.44	RABAC1	Rab acceptor 1
10406	0.269	0.0941	0.6197	-1.67431	-1.03752	274.92	WFDC2	WAP four-disulfide core domain 2
10551	0.213	0.0642	0.5604	-1.85068	-1.03714	31248.2	AGR2	anterior gradient 2, protein disulphide isomerase family member
81693	0.125	0.0267	0.468	-2.2159	-1.03697	1616.84	AMN	amnion associated transmembrane protein
54512	0.000869	1.58e-05	0.2402	-4.31749	-1.03692	337	EXOSC4	exosome component 4
3965	0.147	0.0346	0.4906	-2.11342	-1.03676	1032.04	LGALS9	galectin 9
1361	0.632	0.41	1.2582	-0.823869	-1.03661	22.58	CPB2	carboxypeptidase B2
9805	0.0384	0.00407	0.3608	-2.87233	-1.03622	1357.22	SCRN1	secernin 1
283	0.29	0.106	0.641	-1.61638	-1.03603	543.15	ANG	angiogenin
64753	0.303	0.114	0.6553	-1.57933	-1.03497	16.69	CCDC136	coiled-coil domain containing 136
84221	0.039	0.00419	0.3613	-2.86377	-1.03458	99.45	SPATC1L	spermatogenesis and centriole associated 1 like
10437	0.0695	0.0104	0.4034	-2.56342	-1.03398	1069.23	IFI30	IFI30 lysosomal thiol reductase
780851	0.203	0.0591	0.5464	-1.88714	-1.03105	17.38	SNORD3A	small nucleolar RNA, C/D box 3A
4058	0.333	0.134	0.6881	-1.49838	-1.031	22.28	LTK	leukocyte receptor tyrosine kinase
399474	0.225	0.0701	0.569	-1.81155	-1.03076	129.15	TMEM200B	transmembrane protein 200B
4192	0.289	0.106	0.6371	-1.6174	-1.03051	880.46	MDK	midkine
130612	0.00395	0.000133	0.2697	-3.82145	-1.03048	148.72	TMEM198	transmembrane protein 198
9099	0.163	0.0408	0.5037	-2.04505	-1.03017	48.69	USP2	ubiquitin specific peptidase 2
256933	0.0194	0.00144	0.3232	-3.18613	-1.02983	46.62	NPB	neuropeptide B
3589	NA	0.129	0.6765	-1.51999	-1.0283	12.79	IL11	interleukin 11
5155	0.245	0.0798	0.5869	-1.75196	-1.02819	188.88	PDGFB	platelet derived growth factor subunit B
407004	0.0851	0.0145	0.4202	-2.44515	-1.02734	40.63	MIR22	microRNA 22
84439	NA	0.0595	0.5447	-1.88429	-1.0263	8.76	HHIPL1	HHIP like 1
84557	0.0641	0.00915	0.3936	-2.60646	-1.02596	200.3	MAP1LC3A	microtubule associated protein 1 light chain 3 alpha
10103	0.242	0.0784	0.5828	-1.75998	-1.02579	6394.79	TSPAN1	tetraspanin 1
3757	0.176	0.0465	0.5148	-1.99101	-1.02489	32.66	KCNH2	potassium voltage-gated channel subfamily H member 2
107985733	0.00406	0.000138	0.2689	-3.81105	-1.02486	47.93	LOC107985733
100506334	0.59	0.363	1.1247	-0.910388	-1.0239	43.89	LINC00649	long intergenic non-protein coding RNA 649
2159	0.43	0.209	0.8136	-1.25761	-1.02326	96.47	F10	coagulation factor X
5540	0.405	0.186	0.7738	-1.32116	-1.02227	397.56	NPY4R	neuropeptide Y receptor Y4
23616	0.222	0.0686	0.5611	-1.82132	-1.022	149.3	SH3BP1	SH3 domain binding protein 1
397	0.455	0.228	0.8486	-1.20425	-1.02187	57.16	ARHGDIB	Rho GDP dissociation inhibitor beta
100500847	0.0232	0.00188	0.3286	-3.10829	-1.02139	88.62	MIR3615	microRNA 3615
725	0.338	0.137	0.6868	-1.48701	-1.02124	96.7	C4BPB	complement component 4 binding protein beta
255239	NA	0.0826	0.5881	-1.73588	-1.02095	6.96	ANKK1	ankyrin repeat and kinase domain containing 1
347733	0.00683	0.000303	0.2825	-3.61234	-1.02051	428.88	TUBB2B	tubulin beta 2B class IIb
645553	0.522	0.291	0.9671	-1.05502	-1.02034	99.24	IGFL2-AS1	IGFL2 antisense RNA 1
205251	0.00356	0.000117	0.2648	-3.85266	-1.02006	240.5	MTLN	mitoregulin
101	0.339	0.138	0.6876	-1.4829	-1.01971	199.23	ADAM8	ADAM metallopeptidase domain 8
51330	7.02e-06	3.09e-08	0.1841	-5.53616	-1.01928	5318.84	TNFRSF12A	TNF receptor superfamily member 12A
105375563	NA	0.0118	0.4048	-2.51685	-1.0187	12.27	REPIN1-AS1	REPIN1 antisense RNA 1
8638	0.349	0.145	0.6997	-1.45585	-1.01864	235.68	OASL	2'-5'-oligoadenylate synthetase like
92291	0.533	0.301	0.9842	-1.03347	-1.01713	73.75	CAPN13	calpain 13
54854	0.198	0.057	0.5344	-1.90307	-1.017	1336.79	FAM83E	family with sequence similarity 83 member E
101929384	0.543	0.312	1.0057	-1.01048	-1.01624	29.27	SLC6A12-AS1	SLC6A12 antisense RNA 1
2678	0.268	0.0933	0.6052	-1.67814	-1.01564	1974.77	GGT1	gamma-glutamyltransferase 1
107986285	0.54	0.309	0.9981	-1.01703	-1.0151	23.07	LOC107986285	uncharacterized LOC107986285
406967	0.189	0.0523	0.523	-1.94038	-1.01487	17.8	MIR192	microRNA 192
1601	0.303	0.115	0.6431	-1.57777	-1.01465	1434.84	DAB2	DAB adaptor protein 2
692091	NA	0.0447	0.5052	-2.00706	-1.01398	10.15	SNORD23	small nucleolar RNA, C/D box 23
79412	0.186	0.0508	0.519	-1.95294	-1.01365	16.71	KREMEN2	kringle containing transmembrane protein 2
103695436	0.301	0.113	0.6397	-1.5841	-1.01339	32.85	LINC01269	long intergenic non-protein coding RNA 1269
8913	0.397	0.18	0.7558	-1.34024	-1.01293	43.73	CACNA1G	calcium voltage-gated channel subunit alpha1 G
11119	0.0386	0.00411	0.353	-2.86938	-1.01287	341.69	BTN3A1	butyrophilin subfamily 3 member A1
54923	0.00112	2.23e-05	0.2385	-4.24076	-1.01135	169.82	LIME1	Lck interacting transmembrane adaptor 1
29108	0.0172	0.00119	0.312	-3.24092	-1.0112	233.5	PYCARD	PYD and CARD domain containing
157574	0.000523	7.56e-06	0.2258	-4.47727	-1.01106	94.1	FBXO16	F-box protein 16
112268179	0.104	0.0197	0.4336	-2.33138	-1.01095	40.57	LOC112268179	uncharacterized LOC112268179
80161	0.00866	0.00043	0.287	-3.52102	-1.01062	311.55	ASMTL-AS1	ASMTL antisense RNA 1
89944	0.0317	0.00302	0.3406	-2.96603	-1.01013	2753.84	GLB1L2	galactosidase beta 1 like 2
5251	0.344	0.142	0.6876	-1.46916	-1.01013	17.8	PHEX	phosphate regulating endopeptidase X-linked
100507551	0.000887	1.62e-05	0.2343	-4.31156	-1.01004	88.28	PGLS-DT	PGLS divergent transcript
105378586	0.0554	0.00726	0.3761	-2.68469	-1.00961	13.97	LOC105378586	uncharacterized LOC105378586
113179	0.00496	0.000185	0.27	-3.73845	-1.00919	130.95	ADAT3	adenosine deaminase tRNA specific 3
54620	8.49e-13	1.02e-16	0.1215	-8.30191	-1.00863	633.16	FBXL19	F-box and leucine rich repeat protein 19
100505633	0.234	0.0746	0.5657	-1.78283	-1.00856	231	LINC01133	long intergenic non-protein coding RNA 1133
83938	0.214	0.0645	0.5453	-1.84899	-1.00818	67.63	LRMDA	leucine rich melanocyte differentiation associated
170463	0.000166	1.59e-06	0.2096	-4.7998	-1.00593	412.24	SSBP4	single stranded DNA binding protein 4
389332	0.497	0.267	0.9056	-1.11005	-1.00529	56.22	SMIM32	small integral membrane protein 32
105371038	0.0513	0.00643	0.3686	-2.72477	-1.00429	35.9	LOC105371038	uncharacterized LOC105371038
284040	0.00999	0.000534	0.2899	-3.46313	-1.00402	155.26	CDRT4	CMT1A duplicated region transcript 4
199990	0.000127	1.12e-06	0.2061	-4.86892	-1.00326	616.36	FAAP20	FA core complex associated protein 20
441108	0.0462	0.00543	0.3607	-2.78053	-1.00294	21.35	IRF1-AS1	IRF1 antisense RNA 1
389023	0.198	0.057	0.526	-1.90369	-1.0014	87.33	DPP10-AS1	DPP10 antisense RNA 1
1557	0.461	0.234	0.8415	-1.18997	-1.00137	1023.82	CYP2C19	cytochrome P450 family 2 subfamily C member 19
84795	0.18	0.0479	0.506	-1.97795	-1.00087	1227.23	PYROXD2	pyridine nucleotide-disulphide oxidoreductase domain 2
81027	0.337	0.137	0.6718	-1.48884	-1.00026	33	TUBB1	tubulin beta 1 class VI
89886	0.283	0.102	0.6109	-1.63561	-0.999253	66.38	SLAMF9	SLAM family member 9
286	0.153	0.037	0.4789	-2.08556	-0.998844	167.5	ANK1	ankyrin 1
139221	0.415	0.194	0.7689	-1.29881	-0.998689	35.67	PWWP3B	PWWP domain containing 3B
162494	0.114	0.0232	0.4398	-2.27078	-0.998588	32.61	RHBDL3	rhomboid like 3
26508	0.118	0.0243	0.4425	-2.25226	-0.996532	13.61	HEYL	hes related family bHLH transcription factor with YRPW motif like
105372652	NA	0.29	0.9417	-1.05766	-0.995984	7.13	LOC105372652	uncharacterized LOC105372652
105371893	0.0126	0.00075	0.2955	-3.37056	-0.995969	303.5	SLC9A3R1-AS1	SLC9A3R1 antisense RNA 1
54869	0.0766	0.0122	0.3974	-2.50513	-0.995588	1478.85	EPS8L1	EPS8 like 1
822	0.111	0.0222	0.4353	-2.28642	-0.995375	1611.38	CAPG	capping actin protein, gelsolin like
126119	0.0046	0.000167	0.2643	-3.76488	-0.995136	243.3	JOSD2	Josephin domain containing 2
100507588	0.0795	0.013	0.4006	-2.48348	-0.99483	40.19	TGFBR3L	transforming growth factor beta receptor 3 like
611	0.0838	0.0142	0.4054	-2.45343	-0.994585	19.58	OPN1SW	opsin 1, short wave sensitive
322	0.00426	0.000149	0.2622	-3.79318	-0.994488	199.79	APBB1	amyloid beta precursor protein binding family B member 1
91461	0.0454	0.00531	0.3567	-2.78763	-0.994287	2592.48	PKDCC	protein kinase domain containing, cytoplasmic
8399	0.57	0.34	1.0417	-0.954284	-0.994064	176.21	PLA2G10	phospholipase A2 group X
5575	0.00195	5e-05	0.2451	-4.05555	-0.993845	269.74	PRKAR1B	protein kinase cAMP-dependent type I regulatory subunit beta
400322	0.0639	0.00911	0.381	-2.60788	-0.993626	2406.01	HERC2P2	HERC2 pseudogene 2
9746	0.00795	0.000381	0.2797	-3.55267	-0.99358	1731.46	CLSTN3	calsyntenin 3
11181	0.0536	0.00692	0.3678	-2.70058	-0.993305	134.4	TREH	trehalase
196446	0.365	0.157	0.701	-1.41627	-0.99281	76.56	MYRFL	myelin regulatory factor like
3488	0.65	0.431	1.2587	-0.788043	-0.991936	149.24	IGFBP5	insulin like growth factor binding protein 5
64386	0.0249	0.0021	0.3224	-3.07545	-0.991571	35.1	MMP25	matrix metallopeptidase 25
445	0.0142	0.000891	0.298	-3.32287	-0.990276	3338.39	ASS1	argininosuccinate synthase 1
768213	0.00275	7.76e-05	0.2505	-3.95184	-0.989935	121.99	MIR671	microRNA 671
79890	0.521	0.289	0.9332	-1.05977	-0.988971	81.9	RIN3	Ras and Rab interactor 3
7093	0.102	0.0192	0.4217	-2.3413	-0.987286	353.53	TLL2	tolloid like 2
8061	0.116	0.0238	0.4367	-2.26064	-0.987193	327.75	FOSL1	FOS like 1, AP-1 transcription factor subunit
1000	0.361	0.154	0.6916	-1.42695	-0.986836	152.24	CDH2	cadherin 2
105374841	0.194	0.0549	0.5131	-1.91942	-0.984951	40.37	LOC105374841	uncharacterized LOC105374841
4052	0.0981	0.018	0.416	-2.36494	-0.983717	405.1	LTBP1	latent transforming growth factor beta binding protein 1
5623	0.204	0.0599	0.5227	-1.88159	-0.983601	16.51	PSPN	persephin
60598	0.334	0.134	0.6566	-1.49709	-0.983015	68.76	KCNK15	potassium two pore domain channel subfamily K member 15
4162	0.00195	4.98e-05	0.2423	-4.0567	-0.98282	249.01	MCAM	melanoma cell adhesion molecule
79856	0.00245	6.66e-05	0.2463	-3.9881	-0.982251	4434.39	SNX22	sorting nexin 22
9283	0.0631	0.00897	0.3758	-2.61313	-0.981925	61.26	GPR37L1	G protein-coupled receptor 37 like 1
78992	3.54e-06	1.2e-08	0.1722	-5.70021	-0.981737	1500.35	YIPF2	Yip1 domain family member 2
135656	NA	NA	1.3666	-0.718345	-0.981672	3068.46	MUCL3	mucin like 3
56967	0.161	0.0399	0.4773	-2.0546	-0.980715	107.88	C14orf132	chromosome 14 open reading frame 132
136895	0.108	0.0212	0.4254	-2.30512	-0.980509	25.21	C7orf31	chromosome 7 open reading frame 31
90113	0.107	0.0209	0.4245	-2.30972	-0.980505	17.17	VWA5B2	von Willebrand factor A domain containing 5B2
729966	0.353	0.148	0.6776	-1.44693	-0.980408	209.79	LOC729966	uncharacterized LOC729966
112267874	0.243	0.0788	0.5577	-1.75794	-0.980355	26.58	LOC112267874	replaced by ID 105378948
105375078	0.486	0.257	0.8634	-1.13418	-0.979293	19.48	LOC105375078
105369343	0.195	0.0552	0.5104	-1.91691	-0.978416	208.33	MIR194-2HG	MIR194-2 host gene
63924	0.486	0.257	0.8627	-1.13345	-0.977823	224.32	CIDEC	cell death inducing DFFA like effector c
4043	0.00276	7.82e-05	0.2475	-3.94981	-0.977688	6223.24	LRPAP1	LDL receptor related protein associated protein 1
3718	0.028	0.0025	0.323	-3.02369	-0.976641	116.19	JAK3	Janus kinase 3
6566	0.0787	0.0128	0.3918	-2.48974	-0.975554	1430.15	SLC16A1	solute carrier family 16 member 1
8482	0.119	0.0249	0.4349	-2.24257	-0.975228	281.86	SEMA7A	semaphorin 7A (John Milton Hagen blood group)
55861	0.0808	0.0134	0.3942	-2.47376	-0.975184	134.03	DBNDD2	dysbindin domain containing 2
25807	1.33e-08	1.2e-11	0.1438	-6.78001	-0.974733	519.31	RHBDD3	rhomboid domain containing 3
55615	0.00748	0.000346	0.2723	-3.57854	-0.974335	322.02	PRR5	proline rich 5
3623	0.27	0.0949	0.5822	-1.67017	-0.972421	18.57	INHA	inhibin subunit alpha
30008	0.34	0.139	0.6566	-1.48028	-0.971949	73.86	EFEMP2	EGF containing fibulin extracellular matrix protein 2
390940	0.478	0.25	0.8439	-1.15111	-0.971373	28.85	PINLYP	phospholipase A2 inhibitor and LY6/PLAUR domain containing
28638	NA	NA	1.6594	-0.585257	-0.9712	102.07	TRBC2	T cell receptor beta constant 2
387841	0.0358	0.00369	0.3345	-2.90319	-0.970973	67.98	RPL13AP20	ribosomal protein L13a pseudogene 20
140564	0.184	0.0499	0.495	-1.96092	-0.970752	17.77	APOBEC3D	apolipoprotein B mRNA editing enzyme catalytic subunit 3D
652995	0.251	0.083	0.5599	-1.73329	-0.970396	20115.3	UCA1	urothelial cancer associated 1
90249	0.381	0.168	0.7036	-1.37913	-0.97033	130.61	UNC5A	unc-5 netrin receptor A
101928864	0.109	0.0214	0.4215	-2.30042	-0.969549	28.15	LOC101928864	uncharacterized LOC101928864
105378516	0.604	0.378	1.1006	-0.88067	-0.969285	21.49	LINC02930	long intergenic non-protein coding RNA 2930
100130933	0.198	0.0571	0.5092	-1.90218	-0.968556	245.21	SMIM6	small integral membrane protein 6
196883	0.462	0.235	0.8155	-1.18687	-0.967877	30.3	ADCY4	adenylate cyclase 4
105371114	0.302	0.114	0.6115	-1.58193	-0.967358	19.02	LOC105371114	uncharacterized LOC105371114
105373428	0.138	0.0314	0.4493	-2.15255	-0.967214	16.14	LOC105373428	uncharacterized LOC105373428
3139	0.19	0.053	0.4997	-1.9353	-0.966989	85.65	HLA-L	major histocompatibility complex, class I, L (pseudogene)
10312	0.0452	0.00525	0.3464	-2.79143	-0.966927	2758.28	TCIRG1	T cell immune regulator 1, ATPase H+ transporting V0 subunit a3
388611	0.138	0.0313	0.4485	-2.15281	-0.965614	17.13	CD164L2	CD164 molecule like 2
84266	0.0322	0.00309	0.3263	-2.95907	-0.965525	390.6	ALKBH7	alkB homolog 7
100532742	0.154	0.0374	0.4634	-2.08085	-0.96427	90.01	PIR-FIGF	PIR-FIGF readthrough
91894	0.0672	0.00983	0.3729	-2.58182	-0.962792	69.32	C11orf52	chromosome 11 open reading frame 52
79763	0.0157	0.00104	0.2935	-3.2793	-0.96251	577.98	ISOC2	isochorismatase domain containing 2
2217	0.331	0.133	0.64	-1.50289	-0.961907	1700.89	FCGRT	Fc gamma receptor and transporter
100528019	0.0659	0.00955	0.3711	-2.59171	-0.961875	69.55	HSPB2-C11orf52	HSPB2-C11orf52 readthrough (NMD candidate)
4692	0.207	0.061	0.5134	-1.87324	-0.961629	373.41	NDN	necdin, MAGE family member
105375355	0.657	0.439	1.242	-0.773245	-0.960388	316.24	UPK3B	uroplakin 3B
100616113	0.0257	0.00221	0.3136	-3.06048	-0.959642	50.63	MIR4680	microRNA 4680
80727	5.66e-11	2.05e-14	0.1255	-7.6475	-0.959473	5736.06	TTYH3	tweety family member 3
6578	0.653	0.434	1.2259	-0.78236	-0.959119	25.65	SLCO2A1	solute carrier organic anion transporter family member 2A1
284233	0.328	0.131	0.6347	-1.51045	-0.958719	69.35	CYP4F35P	cytochrome P450 family 4 subfamily F member 35, pseudogene
147807	0.0126	0.000743	0.284	-3.37315	-0.958076	299.55	ZNF524	zinc finger protein 524
105379508	0.226	0.0702	0.5288	-1.81084	-0.957647	20.21	LOC105379508
51282	0.00897	0.000454	0.2729	-3.50655	-0.957105	598.75	SCAND1	SCAN domain containing 1
101928919	NA	0.169	0.6951	-1.37498	-0.955715	6.57	LINC02489	long intergenic non-protein coding RNA 2489
55890	0.0293	0.00268	0.3178	-3.00229	-0.954124	2793.44	GPRC5C	G protein-coupled receptor class C group 5 member C
140701	0.107	0.0209	0.4128	-2.30902	-0.953156	65.48	ABHD16B	abhydrolase domain containing 16B
151056	0.126	0.0272	0.4309	-2.20881	-0.951839	57.77	PLB1	phospholipase B1
255101	0.0625	0.00879	0.363	-2.62016	-0.951046	21.81	CFAP65	cilia and flagella associated protein 65
4713	0.00416	0.000143	0.25	-3.80224	-0.950549	1021.48	NDUFB7	NADH:ubiquinone oxidoreductase subunit B7
105375519	0.278	0.0994	0.5761	-1.64793	-0.949391	68.23	LINC03060	long intergenic non-protein coding RNA 3060
11118	0.0143	0.000903	0.286	-3.31925	-0.949365	335.68	BTN3A2	butyrophilin subfamily 3 member A2
11135	0.000104	8.53e-07	0.1927	-4.92274	-0.948533	4680.16	CDC42EP1	CDC42 effector protein 1
2323	NA	0.0342	0.4474	-2.11827	-0.94779	10.77	FLT3LG	fms related receptor tyrosine kinase 3 ligand
84876	0.000673	1.07e-05	0.2152	-4.40309	-0.947736	578.72	ORAI1	ORAI calcium release-activated calcium modulator 1
4541	8.01e-05	6.04e-07	0.1898	-4.98983	-0.94695	98054.2	ND6	NADH dehydrogenase subunit 6
572	0.00489	0.00018	0.2528	-3.74584	-0.946949	508.37	BAD	BCL2 associated agonist of cell death
11054	5.28e-05	3.56e-07	0.1859	-5.09085	-0.946264	945.26	OGFR	opioid growth factor receptor
107987175	0.0759	0.012	0.3767	-2.51105	-0.946019	24.33	LOC107987175	replaced by ID 140465
8908	0.631	0.409	1.1457	-0.825599	-0.945925	423.68	GYG2	glycogenin 2
101927632	0.0157	0.00103	0.288	-3.28194	-0.945319	117.18	PPP1R35-AS1	PPP1R35 antisense RNA 1
1840	0.321	0.126	0.6185	-1.52815	-0.945098	23.69	DTX1	deltex E3 ubiquitin ligase 1
144501	0.386	0.172	0.6913	-1.36669	-0.944826	1369.09	KRT80	keratin 80
107984969	NA	0.0275	0.4282	-2.20485	-0.944217	10.75	TMEM11-DT	TMEM11 divergent transcript
100130872	0.605	0.379	1.0732	-0.879496	-0.943838	38.92	LOC100130872	uncharacterized LOC100130872
11344	0.0179	0.00127	0.2928	-3.22314	-0.943648	1820.23	TWF2	twinfilin actin binding protein 2
440584	0.0456	0.00533	0.3386	-2.78638	-0.943451	34.4	SLC2A1-DT	SLC2A1 divergent transcript
60680	0.0802	0.0132	0.3805	-2.47807	-0.942911	25.57	CELF5	CUGBP Elav-like family member 5
2027	0.185	0.0502	0.481	-1.95821	-0.941828	35.59	ENO3	enolase 3
284581	0.591	0.363	1.0356	-0.909402	-0.941788	164.39	LOC284581	uncharacterized LOC284581
8877	0.19	0.0527	0.4861	-1.93707	-0.941528	112.31	SPHK1	sphingosine kinase 1
3430	0.0568	0.00753	0.3521	-2.67251	-0.941107	320.12	IFI35	interferon induced protein 35
10227	0.00755	0.00035	0.2632	-3.57547	-0.941021	1649.13	MFSD10	major facilitator superfamily domain containing 10
11346	0.06	0.00825	0.3561	-2.64159	-0.940559	2516.13	SYNPO	synaptopodin
113277	0.306	0.116	0.5989	-1.57026	-0.940478	32.24	TMEM106A	transmembrane protein 106A
3485	0.53	0.299	0.9055	-1.03847	-0.940344	595.83	IGFBP2	insulin like growth factor binding protein 2
165679	0.376	0.164	0.6756	-1.39111	-0.93988	144.28	SPTSSB	serine palmitoyltransferase small subunit B
3730	0.507	0.276	0.8629	-1.08894	-0.939695	65.05	ANOS1	anosmin 1
29965	0.00155	3.61e-05	0.2272	-4.13112	-0.938648	1177.32	CDIP1	cell death inducing p53 target 1
55311	1.88e-05	1.02e-07	0.1763	-5.32304	-0.938214	706.59	ZNF444	zinc finger protein 444
3854	0.424	0.202	0.7359	-1.27475	-0.938115	185.15	KRT6B	keratin 6B
1305	0.348	0.145	0.6427	-1.45796	-0.937079	18.95	COL13A1	collagen type XIII alpha 1 chain
92659	0.035	0.00353	0.3212	-2.91752	-0.937017	80.33	MILIP	MYC inducible lncRNA inactivating p53
645432	0.0206	0.00159	0.2967	-3.15818	-0.936974	51.08	ARRDC5	arrestin domain containing 5
91304	5.65e-10	2.73e-13	0.1282	-7.30728	-0.936796	4082.55	TMEM259	transmembrane protein 259
57060	0.000854	1.54e-05	0.2167	-4.32347	-0.936793	350.17	PCBP4	poly(rC) binding protein 4
4791	1.49e-08	1.44e-11	0.1387	-6.75403	-0.936544	1588.73	NFKB2	nuclear factor kappa B subunit 2
2266	0.618	0.394	1.0984	-0.852503	-0.936398	434.45	FGG	fibrinogen gamma chain
201305	0.167	0.0425	0.4615	-2.02873	-0.936238	31.04	SPNS3	SPNS lysolipid transporter 3, sphingosine-1-phosphate (putative)
55344	0.178	0.0471	0.4712	-1.98537	-0.935537	1698.95	PLCXD1	phosphatidylinositol specific phospholipase C X domain containing 1
4832	0.000562	8.44e-06	0.21	-4.45374	-0.935454	565.77	NME3	NME/NM23 nucleoside diphosphate kinase 3
8537	NA	NA	0.844	-1.10712	-0.93442	2694.08	BCAS1	brain enriched myelin associated protein 1
266675	0.215	0.065	0.5062	-1.8453	-0.934066	13.35	BEST4	bestrophin 4
388730	0.00353	0.000114	0.2419	-3.85963	-0.933469	42.97	TMEM81	transmembrane protein 81
567	0.0759	0.012	0.3712	-2.51111	-0.932098	27017.3	B2M	beta-2-microglobulin
105378701	0.537	0.306	0.9091	-1.02458	-0.931461	14.67	LOC105378701	uncharacterized LOC105378701
3984	0.002	5.15e-05	0.2301	-4.04856	-0.931419	1160.94	LIMK1	LIM domain kinase 1
440311	0.232	0.0733	0.5194	-1.79095	-0.93026	13.95	LOC440311	NOP53 ribosome biogenesis factor pseudogene
100996740	0.00496	0.000184	0.2487	-3.74022	-0.930164	37.72	LOC100996740	uncharacterized LOC100996740
100288175	0.194	0.0548	0.4834	-1.92012	-0.9282	63.3	LOC100288175	uncharacterized LOC100288175
85409	0.188	0.0518	0.4772	-1.9447	-0.928087	63.26	NKD2	NKD inhibitor of WNT signaling pathway 2
27124	0.0554	0.00725	0.3456	-2.68501	-0.927993	152.8	INPP5J	inositol polyphosphate-5-phosphatase J
8809	0.311	0.119	0.5946	-1.55827	-0.926529	111.37	IL18R1	interleukin 18 receptor 1
100505746	0.648	0.429	1.1701	-0.791704	-0.926336	78.06	ITGB2-AS1	ITGB2 antisense RNA 1
109729182	0.00267	7.41e-05	0.2337	-3.96268	-0.926149	64.68	DM1-AS	DM1 locus antisense RNA
840	0.0198	0.00149	0.2915	-3.17606	-0.925947	999.46	CASP7	caspase 7
107986823	0.334	0.134	0.6184	-1.497	-0.925764	13.82	LOC107986823	uncharacterized LOC107986823
5831	0.115	0.0235	0.4087	-2.26502	-0.925634	1026.19	PYCR1	pyrroline-5-carboxylate reductase 1
26353	0.354	0.149	0.6406	-1.44392	-0.925013	260.52	HSPB8	heat shock protein family B (small) member 8
166	0.00284	8.2e-05	0.2348	-3.93845	-0.924895	4312.62	TLE5	TLE family member 5, transcriptional modulator
146439	0.00038	4.47e-06	0.2014	-4.58811	-0.924214	1138.9	BICDL2	BICD family like cargo adaptor 2
55018	0.573	0.343	0.9755	-0.947374	-0.924129	73.04	ANKRD40CL	ANKRD40 C-terminal like
1543	NA	NA	1.2269	-0.753011	-0.923842	2115.51	CYP1A1	cytochrome P450 family 1 subfamily A member 1
3162	0.312	0.121	0.5945	-1.5526	-0.923061	46.17	HMOX1	heme oxygenase 1
54097	0.438	0.215	0.7433	-1.24109	-0.922459	1202.93	FAM3B	FAM3 metabolism regulating signaling molecule B
4566	0.00447	0.00016	0.2444	-3.77436	-0.922421	251.41	TRNK	tRNA-Lys
4239	NA	0.154	0.6473	-1.42511	-0.922413	12.56	MFAP4	microfibril associated protein 4
55806	0.154	0.0375	0.4433	-2.07997	-0.922093	390.81	HR	HR lysine demethylase and nuclear receptor corepressor
79734	0.00138	3.02e-05	0.221	-4.17222	-0.922031	420.12	KCTD17	potassium channel tetramerization domain containing 17
100134868	0.106	0.0204	0.3971	-2.31944	-0.921107	210.77	LOC100134868	uncharacterized LOC100134868
101928845	0.472	0.245	0.7917	-1.16335	-0.920989	15.22	LINC01842	long intergenic non-protein coding RNA 1842
56521	0.185	0.0503	0.4701	-1.95765	-0.920296	219.6	DNAJC12	DnaJ heat shock protein family (Hsp40) member C12
5502	0.364	0.156	0.6483	-1.41906	-0.919946	18.41	PPP1R1A	protein phosphatase 1 regulatory inhibitor subunit 1A
23057	0.332	0.133	0.6118	-1.50229	-0.91913	1606.55	NMNAT2	nicotinamide nucleotide adenylyltransferase 2
619351	0.263	0.0908	0.5434	-1.69142	-0.9191	67.3	LINC00589	long intergenic non-protein coding RNA 589
284013	0.339	0.138	0.6197	-1.48202	-0.918403	27.18	VMO1	vitelline membrane outer layer 1 homolog
254263	NA	0.0881	0.5382	-1.70534	-0.917779	12.44	CNIH2	cornichon family AMPA receptor auxiliary protein 2
3491	0.423	0.202	0.7172	-1.27713	-0.915989	2528.64	CCN1	cellular communication network factor 1
79586	0.198	0.0568	0.4809	-1.90474	-0.915966	6779.91	CHPF	chondroitin polymerizing factor
171169	0.296	0.11	0.5726	-1.59874	-0.915485	39.46	SPACA4	sperm acrosome associated 4
101927765	0.00127	2.69e-05	0.2179	-4.19864	-0.915013	76.6	COA6-AS1	COA6 antisense RNA 1
3399	0.308	0.118	0.5848	-1.56464	-0.914972	849.08	ID3	inhibitor of DNA binding 3
100505938	0.135	0.03	0.4216	-2.17007	-0.914945	19.75	ICA1-AS1	ICA1 antisense RNA 1
84264	0.0429	0.00485	0.3246	-2.81682	-0.914318	137.23	HAGHL	hydroxyacylglutathione hydrolase like
126129	0.429	0.207	0.7248	-1.26094	-0.913966	343.12	CPT1C	carnitine palmitoyltransferase 1C
100506504	0.00823	0.0004	0.258	-3.54021	-0.913388	49.33	PRKCZ-AS1	PRKCZ antisense RNA 1
8717	0.00275	7.72e-05	0.2311	-3.95283	-0.913318	532.25	TRADD	TNFRSF1A associated via death domain
283422	0.434	0.211	0.7297	-1.25075	-0.912733	2005.22	LINC01559	long intergenic non-protein coding RNA 1559
54732	1.81e-05	9.59e-08	0.1708	-5.33427	-0.911332	5932.29	TMED9	transmembrane p24 trafficking protein 9
406983	0.197	0.0565	0.4778	-1.90699	-0.911105	16.23	MIR200A	microRNA 200a
105376845	NA	0.286	0.8542	-1.06634	-0.91085	7.51	LOC105376845	uncharacterized LOC105376845
8174	0.381	0.168	0.6607	-1.37746	-0.910131	15.68	MADCAM1	mucosal vascular addressin cell adhesion molecule 1
1123	0.167	0.0425	0.4486	-2.02834	-0.909997	31.3	CHN1	chimerin 1
85442	0.433	0.211	0.7269	-1.2519	-0.909969	96.49	KNDC1	kinase non-catalytic C-lobe domain containing 1
9077	0.303	0.115	0.5764	-1.5776	-0.909311	95.25	DIRAS3	DIRAS family GTPase 3
4188	0.0081	0.000391	0.2562	-3.54625	-0.908629	358.2	MDFI	MyoD family inhibitor
64943	0.141	0.0323	0.4243	-2.14007	-0.907995	850.26	NT5DC2	5'-nucleotidase domain containing 2
90507	1.08e-06	2.7e-09	0.1526	-5.94893	-0.907874	640.05	SCRN2	secernin 2
4016	0.397	0.18	0.6772	-1.33983	-0.907386	174.04	LOXL1	lysyl oxidase like 1
162979	0.0797	0.0131	0.3657	-2.48118	-0.907263	27.69	ZNF296	zinc finger protein 296
84326	0.0115	0.000647	0.266	-3.41101	-0.907255	573.16	METTL26	methyltransferase like 26
6640	0.0582	0.00781	0.3408	-2.66025	-0.906626	158.47	SNTA1	syntrophin alpha 1
5743	0.477	0.248	0.7853	-1.15426	-0.906412	19.99	PTGS2	prostaglandin-endoperoxide synthase 2
3726	0.08	0.0132	0.3656	-2.47937	-0.906356	1528.76	JUNB	JunB proto-oncogene, AP-1 transcription factor subunit
340348	0.103	0.0194	0.3874	-2.33858	-0.90607	302.36	TSPAN33	tetraspanin 33
9486	0.0325	0.00312	0.3066	-2.95524	-0.905935	86	CHST10	carbohydrate sulfotransferase 10
4248	0.384	0.17	0.6589	-1.37148	-0.903629	764.16	MGAT3	beta-1,4-mannosyl-glycoprotein 4-beta-N-acetylglucosaminyltransferase
24147	0.0533	0.00688	0.3342	-2.70265	-0.903268	77.03	FJX1	four-jointed box kinase 1
84069	0.0217	0.0017	0.2874	-3.13778	-0.901743	210.32	PLEKHN1	pleckstrin homology domain containing N1
105374160	NA	0.452	1.1989	-0.751954	-0.901537	11.75	LOC105374160
9582	0.382	0.169	0.6545	-1.3752	-0.900121	51.46	APOBEC3B	apolipoprotein B mRNA editing enzyme catalytic subunit 3B
79575	0.000674	1.07e-05	0.2042	-4.4018	-0.89896	279.11	ABHD8	abhydrolase domain containing 8
107985395	0.124	0.0263	0.4046	-2.2214	-0.898822	13.67	PANK2-AS1	PANK2 antisense RNA 1
102723591	0.538	0.307	0.8786	-1.02157	-0.897587	15.12	PLXNB3-AS1	PLXNB3 antisense RNA 1
93273	0.501	0.27	0.814	-1.10246	-0.897391	22.84	LEMD1	LEM domain containing 1
51477	0.169	0.0431	0.4434	-2.02289	-0.896933	523.79	ISYNA1	inositol-3-phosphate synthase 1
760	0.244	0.0796	0.5116	-1.75301	-0.896829	1556.94	CA2	carbonic anhydrase 2
117245	NA	0.369	0.9978	-0.898215	-0.896269	10.54	PLAAT5	phospholipase A and acyltransferase 5
64167	0.486	0.257	0.7914	-1.13246	-0.896229	399.51	ERAP2	endoplasmic reticulum aminopeptidase 2
7280	0.0596	0.00817	0.3387	-2.64515	-0.895807	833.3	TUBB2A	tubulin beta 2A class IIa
79751	3.82e-06	1.33e-08	0.1575	-5.68193	-0.894864	719.11	SLC25A22	solute carrier family 25 member 22
150084	NA	0.372	1.0019	-0.892532	-0.894184	9.28	IGSF5	immunoglobulin superfamily member 5
107987276	0.447	0.222	0.732	-1.22078	-0.893643	261.56	LOC107987276
57121	0.202	0.059	0.4732	-1.88783	-0.893283	171.17	LPAR5	lysophosphatidic acid receptor 5
653483	0.181	0.0483	0.4521	-1.97444	-0.892663	32.57	AFDN-DT	AFDN divergent transcript
55616	0.0545	0.00708	0.3313	-2.69316	-0.892331	300.79	ASAP3	ArfGAP with SH3 domain, ankyrin repeat and PH domain 3
164656	0.561	0.331	0.9181	-0.971648	-0.892024	159.04	TMPRSS6	transmembrane serine protease 6
10589	5.24e-05	3.45e-07	0.1746	-5.09708	-0.890168	1243.3	DRAP1	DR1 associated protein 1
84649	0.29	0.106	0.5507	-1.61433	-0.889001	435.1	DGAT2	diacylglycerol O-acyltransferase 2
56848	0.0227	0.00182	0.2848	-3.11787	-0.888054	1162.99	SPHK2	sphingosine kinase 2
1191	0.177	0.047	0.4466	-1.9867	-0.887193	27112.9	CLU	clusterin
6573	0.00426	0.000149	0.2334	-3.79279	-0.885361	881.36	SLC19A1	solute carrier family 19 member 1
10014	0.0663	0.00966	0.342	-2.58764	-0.885041	208.95	HDAC5	histone deacetylase 5
10970	0.0859	0.0147	0.3627	-2.43913	-0.884674	1974.2	CKAP4	cytoskeleton associated protein 4
103625681	NA	0.267	0.7963	-1.11028	-0.884137	12.15	LLPH-DT	LLPH divergent transcript
4556	0.00142	3.18e-05	0.2125	-4.16033	-0.883972	8146.79	TRNE	tRNA-Glu
339541	0.149	0.0353	0.4192	-2.10473	-0.882346	33.56	ARMH1	armadillo like helical domain containing 1
4350	0.00454	0.000164	0.2339	-3.76947	-0.881719	615.84	MPG	N-methylpurine DNA glycosylase
7301	0.0303	0.0028	0.295	-2.98866	-0.881661	362.85	TYRO3	TYRO3 protein tyrosine kinase
9945	0.0811	0.0135	0.3568	-2.47084	-0.881582	42.24	GFPT2	glutamine-fructose-6-phosphate transaminase 2
84504	0.0169	0.00116	0.2711	-3.24965	-0.881076	63.83	NKX6-2	NK6 homeobox 2
268	0.541	0.31	0.8681	-1.01483	-0.880977	15.78	AMH	anti-Mullerian hormone
4574	0.00772	0.000364	0.247	-3.56488	-0.880684	15270	TRNS1	tRNA-Ser
100652777	0.538	0.307	0.8617	-1.02175	-0.880401	54.54	LOC100652777	group 10 secretory phospholipase A2-like
221749	0.0339	0.00337	0.3002	-2.93208	-0.880313	838.93	PXDC1	PX domain containing 1
29091	0.103	0.0195	0.377	-2.33506	-0.880311	143.92	STXBP6	syntaxin binding protein 6
637	0.102	0.0193	0.376	-2.34063	-0.880048	953.87	BID	BH3 interacting domain death agonist
6548	0.303	0.115	0.5577	-1.57745	-0.879701	2042.39	SLC9A1	solute carrier family 9 member A1
388335	0.277	0.0989	0.5331	-1.65002	-0.879669	163.57	TMEM220	transmembrane protein 220
51222	0.152	0.0366	0.4207	-2.09036	-0.879502	495.86	ZNF219	zinc finger protein 219
146227	0.443	0.219	0.7144	-1.22975	-0.878587	20.2	BEAN1	brain expressed associated with NEDD4 1
102724378	0.21	0.0626	0.4717	-1.86221	-0.87844	13.89	LOC102724378	uncharacterized LOC102724378
55808	0.544	0.312	0.8693	-1.01025	-0.878244	1435.42	ST6GALNAC1	ST6 N-acetylgalactosaminide alpha-2,6-sialyltransferase 1
83987	NA	NA	1.0661	-0.823592	-0.878068	18.45	CCDC8	coiled-coil domain containing 8
100129836	0.626	0.403	1.0508	-0.835549	-0.877963	13.73	COL4A2-AS2	COL4A2 antisense RNA 2
9537	0.111	0.022	0.3829	-2.29012	-0.876903	1402.11	TP53I11	tumor protein p53 inducible protein 11
5971	0.00169	4.05e-05	0.2135	-4.10469	-0.876321	263.51	RELB	RELB proto-oncogene, NF-kB subunit
79002	0.00124	2.59e-05	0.2083	-4.20684	-0.876295	2226.98	TRIR	telomerase RNA component interacting RNase
7188	0.256	0.086	0.5103	-1.71708	-0.876271	97.36	TRAF5	TNF receptor associated factor 5
8704	0.0149	0.000951	0.2651	-3.30451	-0.87607	899.77	B4GALT2	beta-1,4-galactosyltransferase 2
442245	0.107	0.0209	0.3792	-2.30927	-0.875756	62.74	GSTM2P1	glutathione S-transferase mu 2 pseudogene 1
80305	0.0182	0.0013	0.2721	-3.21619	-0.87499	1320.82	TRABD	TraB domain containing
84501	0.262	0.0901	0.5161	-1.69487	-0.874732	489.7	SPIRE2	spire type actin nucleation factor 2
11221	0.0357	0.00367	0.3011	-2.90503	-0.874668	326.89	DUSP10	dual specificity phosphatase 10
161253	0.443	0.219	0.7105	-1.23048	-0.874269	16.46	REM2	RRAD and GEM like GTPase 2
834	0.288	0.105	0.5388	-1.62243	-0.874211	53.7	CASP1	caspase 1
51042	0.0336	0.00331	0.2975	-2.93777	-0.873914	223.94	ZNF593	zinc finger protein 593
23555	0.00176	4.3e-05	0.2135	-4.09059	-0.873175	4137.65	TSPAN15	tetraspanin 15
2051	NA	NA	1.1092	-0.787054	-0.87302	1167.6	EPHB6	EPH receptor B6
5986	6.84e-08	8.25e-11	0.1343	-6.49598	-0.872581	523.37	RFNG	RFNG O-fucosylpeptide 3-beta-N-acetylglucosaminyltransferase
55653	0.0176	0.00124	0.2699	-3.2284	-0.871306	90.26	BCAS4	breast carcinoma amplified sequence 4
80381	0.0186	0.00135	0.2717	-3.2046	-0.870742	2496.34	CD276	CD276 molecule
6714	0.0259	0.00222	0.2843	-3.05868	-0.869637	2907.91	SRC	SRC proto-oncogene, non-receptor tyrosine kinase
22983	0.109	0.0214	0.378	-2.30072	-0.869606	43.38	MAST1	microtubule associated serine/threonine kinase 1
112597	0.17	0.0435	0.4303	-2.01931	-0.868908	109.2	CYTOR	cytoskeleton regulator RNA
57168	0.0762	0.0121	0.3463	-2.50861	-0.868766	362.67	ASPHD2	aspartate beta-hydroxylase domain containing 2
150946	0.251	0.0835	0.5018	-1.73073	-0.868445	14.05	GAREM2	GRB2 associated regulator of MAPK1 subtype 2
104502417	NA	0.133	0.5772	-1.50337	-0.867766	9.74	MGAT3-AS1	MGAT3 antisense RNA 1
9080	0.0606	0.00836	0.3286	-2.6372	-0.866597	85.65	CLDN9	claudin 9
2161	NA	NA	0.8647	-1.0019	-0.866301	54.3	F12	coagulation factor XII
90952	0.251	0.0831	0.4999	-1.73281	-0.86626	46.27	ESAM	endothelial cell adhesion molecule
8544	0.218	0.0665	0.4719	-1.83515	-0.865924	113.02	PIR	pirin
55657	0.000271	2.95e-06	0.1852	-4.67452	-0.865827	929.89	ZNF692	zinc finger protein 692
2877	0.125	0.0269	0.3912	-2.21319	-0.865816	25370.3	GPX2	glutathione peroxidase 2
706	0.108	0.021	0.3752	-2.30748	-0.865801	2951.67	TSPO	translocator protein
4547	0.742	0.545	1.4292	-0.60537	-0.865211	117.68	MTTP	microsomal triglyceride transfer protein
387885	0.00862	0.000426	0.2455	-3.52345	-0.864939	212.87	CFAP73	cilia and flagella associated protein 73
83706	0.17	0.0438	0.4291	-2.01564	-0.864831	22.21	FERMT3	FERM domain containing kindlin 3
653784	0.173	0.0452	0.4316	-2.00282	-0.864498	434.42	MZT2A	mitotic spindle organizing protein 2A
4925	0.0143	0.000898	0.2602	-3.3207	-0.864119	1249.53	NUCB2	nucleobindin 2
26499	0.45	0.225	0.7113	-1.21441	-0.863803	871.88	PLEK2	pleckstrin 2
101928111	0.198	0.057	0.4537	-1.90359	-0.863719	14.86	HDAC4-AS1	HDAC4 antisense RNA 1
3816	0.498	0.268	0.7798	-1.10698	-0.863223	153	KLK1	kallikrein 1
81926	2.25e-05	1.26e-07	0.1633	-5.28434	-0.863032	1015.86	ABHD17A	abhydrolase domain containing 17A, depalmitoylase
5154	0.0625	0.0088	0.3292	-2.61982	-0.862463	456.92	PDGFA	platelet derived growth factor subunit A
55738	1.48e-07	2.24e-10	0.1359	-6.344	-0.862245	2227.96	ARFGAP1	ADP ribosylation factor GTPase activating protein 1
84915	0.0376	0.00396	0.2991	-2.8811	-0.861734	252.72	FAM222A	family with sequence similarity 222 member A
123103	0.321	0.126	0.5632	-1.52974	-0.861514	51.13	KLHL33	kelch like family member 33
26070	0.233	0.0735	0.4814	-1.78949	-0.86141	49.29	MYRF-AS1	MYRF antisense RNA 1
652968	0.103	0.0195	0.3689	-2.33492	-0.861314	253.39	CASTOR1	cytosolic arginine sensor for mTORC1 subunit 1
23612	0.0648	0.00928	0.331	-2.60143	-0.860969	791.13	PHLDA3	pleckstrin homology like domain family A member 3
93099	0.00477	0.000174	0.2293	-3.75362	-0.860785	947.86	DMKN	dermokine
60672	0.00153	3.51e-05	0.208	-4.13775	-0.860484	263.39	MIIP	migration and invasion inhibitory protein
9446	0.087	0.015	0.3536	-2.43274	-0.86014	2144.97	GSTO1	glutathione S-transferase omega 1
646576	0.243	0.0786	0.4886	-1.75864	-0.859212	13.68	HHIP-AS1	HHIP antisense RNA 1
9028	0.105	0.02	0.3694	-2.32564	-0.858999	64.35	RHBDL1	rhomboid like 1
27293	0.172	0.0446	0.4275	-2.00855	-0.858619	490.38	SMPDL3B	sphingomyelin phosphodiesterase acid like 3B
25827	0.257	0.0868	0.5011	-1.71277	-0.858186	283.82	FBXL2	F-box and leucine rich repeat protein 2
54776	0.000128	1.14e-06	0.1763	-4.86666	-0.858151	1796.83	PPP1R12C	protein phosphatase 1 regulatory subunit 12C
3659	0.0496	0.00607	0.3126	-2.74412	-0.8579	1022.9	IRF1	interferon regulatory factor 1
100652768	0.035	0.00354	0.2941	-2.91668	-0.857825	178.63	LOC100652768	uncharacterized LOC100652768
10461	0.356	0.15	0.5957	-1.43864	-0.85693	157.61	MERTK	MER proto-oncogene, tyrosine kinase
54777	0.41	0.19	0.6538	-1.3098	-0.85636	33.31	CFAP46	cilia and flagella associated protein 46
79651	0.00819	0.000397	0.2418	-3.54212	-0.856352	762.87	RHBDF2	rhomboid 5 homolog 2
84331	0.0703	0.0105	0.3345	-2.5578	-0.855694	718.42	MCRIP2	MAPK regulated corepressor interacting protein 2
283643	0.118	0.0246	0.3806	-2.24723	-0.855224	292.25	TEDC1	tubulin epsilon and delta complex 1
4478	0.149	0.0354	0.4064	-2.10359	-0.854865	3843.34	MSN	moesin
105373085	NA	0.626	1.7527	-0.487627	-0.854659	9.17	NHIP	neuronal hypoxia inducible, placenta associated
100126332	0.0587	0.00792	0.3218	-2.65543	-0.854472	22.69	MIR943	microRNA 943
10954	0.0307	0.00285	0.286	-2.98303	-0.853017	1278.28	PDIA5	protein disulfide isomerase family A member 5
219293	0.222	0.0687	0.4685	-1.82032	-0.852828	52.12	ATAD3C	ATPase family AAA domain containing 3C
51333	0.0169	0.00116	0.2623	-3.24916	-0.852238	73.63	ZNF771	zinc finger protein 771
4773	0.07	0.0104	0.3328	-2.56064	-0.852229	94.81	NFATC2	nuclear factor of activated T cells 2
147700	0.023	0.00186	0.2737	-3.11171	-0.851546	151.33	KLC3	kinesin light chain 3
401409	0.0434	0.00493	0.3027	-2.81144	-0.85116	49.04	RAB19	RAB19, member RAS oncogene family
54436	0.146	0.0344	0.4023	-2.11479	-0.850875	557.08	SH3TC1	SH3 domain and tetratricopeptide repeats 1
83874	0.0397	0.00432	0.298	-2.85395	-0.850464	766.57	TBC1D10A	TBC1 domain family member 10A
126433	0.193	0.0546	0.4425	-1.92197	-0.850432	44.84	FBXO27	F-box protein 27
79849	0.487	0.258	0.7519	-1.13078	-0.850248	459.47	NHERF4	NHERF family PDZ scaffold protein 4
55323	0.142	0.0326	0.3977	-2.13647	-0.849611	222.7	LARP6	La ribonucleoprotein 6, translational regulator
54998	0.01	0.000537	0.2453	-3.46181	-0.849196	1196.06	AURKAIP1	aurora kinase A interacting protein 1
29801	0.000693	1.12e-05	0.1932	-4.39349	-0.849031	926.38	ZDHHC8	zinc finger DHHC-type palmitoyltransferase 8
79783	0.195	0.0555	0.4433	-1.91468	-0.848752	13.77	SUGCT	succinyl-CoA:glutarate-CoA transferase
138429	0.00277	7.9e-05	0.2149	-3.94739	-0.848336	155.95	PIP5KL1	phosphatidylinositol-4-phosphate 5-kinase like 1
784	0.0691	0.0103	0.3303	-2.56693	-0.847965	366.3	CACNB3	calcium voltage-gated channel auxiliary subunit beta 3
284184	0.00607	0.000257	0.232	-3.65536	-0.847913	406.29	NDUFAF8	NADH:ubiquinone oxidoreductase complex assembly factor 8
364	0.255	0.0858	0.4934	-1.71808	-0.847734	311.81	AQP7	aquaporin 7
388743	0.166	0.042	0.4168	-2.03313	-0.847336	3225.53	CAPN8	calpain 8
1907	NA	0.27	0.7676	-1.10339	-0.846976	12.62	EDN2	endothelin 2
387496	0.146	0.0345	0.4004	-2.11465	-0.84679	40.19	RASL11A	RAS like family 11 member A
219833	0.549	0.318	0.8457	-0.998795	-0.844699	18.86	KCNJ5-AS1	KCNJ5 antisense RNA 1
102724168	0.174	0.0456	0.4224	-1.99947	-0.844529	65.7	LINC02542	long intergenic non-protein coding RNA 2542
154	0.226	0.0705	0.4662	-1.80878	-0.843312	165.83	ADRB2	adrenoceptor beta 2
6710	0.0505	0.00627	0.3085	-2.73353	-0.843221	282.29	SPTB	spectrin beta, erythrocytic
112806053	0.125	0.0268	0.38	-2.21439	-0.8415	30.28	TBILA	TGF-beta induced lncRNA
283375	0.58	0.352	0.903	-0.931424	-0.841107	737.62	SLC39A5	solute carrier family 39 member 5
84808	0.114	0.0231	0.3701	-2.27203	-0.840909	32.82	PERM1	PPARGC1 and ESRR induced regulator, muscle 1
80019	0.0375	0.00395	0.2916	-2.88218	-0.840517	264.22	UBTD1	ubiquitin domain containing 1
9314	0.305	0.115	0.5335	-1.57435	-0.839984	1620.02	KLF4	KLF transcription factor 4
5480	4.02e-06	1.58e-08	0.1484	-5.65286	-0.839159	1825.14	PPIC	peptidylprolyl isomerase C
8578	0.137	0.0309	0.3887	-2.15809	-0.838947	45.81	SCARF1	scavenger receptor class F member 1
64175	0.000504	7.09e-06	0.1867	-4.49096	-0.838294	1362.73	P3H1	prolyl 3-hydroxylase 1
25864	0.0248	0.00209	0.2724	-3.07717	-0.838276	117.56	ABHD14A	abhydrolase domain containing 14A
101928512	0.296	0.11	0.5243	-1.59848	-0.838123	14.2	LOC101928512	uncharacterized LOC101928512
967	0.0109	0.000602	0.2442	-3.43083	-0.83794	16788	CD63	CD63 molecule
3908	0.366	0.157	0.5922	-1.41472	-0.837734	19.76	LAMA2	laminin subunit alpha 2
4728	0.00951	0.000493	0.2404	-3.48474	-0.837661	1676.59	NDUFS8	NADH:ubiquinone oxidoreductase core subunit S8
105369699	0.643	0.422	1.0436	-0.802587	-0.837586	19.83	LOC105369699	uncharacterized LOC105369699
4148	0.27	0.0948	0.5009	-1.67065	-0.836848	42.65	MATN3	matrilin 3
255167	NA	0.315	0.8322	-1.00522	-0.836563	11.81	LINC01018	long intergenic non-protein coding RNA 1018
105371168	NA	0.216	0.6763	-1.23655	-0.836226	12.52	LOC105371168	uncharacterized LOC105371168
199786	0.0857	0.0146	0.3424	-2.44149	-0.836082	18.79	NIBAN3	niban apoptosis regulator 3
102723775	0.144	0.0333	0.3926	-2.12833	-0.835676	29.95	LINC01315	long intergenic non-protein coding RNA 1315
3170	0.0488	0.00589	0.3034	-2.75388	-0.835643	732.5	FOXA2	forkhead box A2
25812	0.265	0.0917	0.4954	-1.68647	-0.83548	57.84	POM121L1P	POM121 transmembrane nucleoporin like 1, pseudogene
100	0.107	0.0209	0.3609	-2.31007	-0.83377	90.76	ADA	adenosine deaminase
54991	0.00132	2.83e-05	0.1989	-4.187	-0.832695	285.03	C1orf159	chromosome 1 open reading frame 159
6508	0.196	0.056	0.4357	-1.91074	-0.832535	241.25	SLC4A3	solute carrier family 4 member 3
3714	0.0161	0.00108	0.2545	-3.26952	-0.832192	297.76	JAG2	jagged canonical Notch ligand 2
89853	0.181	0.0483	0.4215	-1.97454	-0.832187	38.4	MVB12B	multivesicular body subunit 12B
728233	0.104	0.0198	0.3568	-2.32981	-0.831209	332.71	PI4KAP1	phosphatidylinositol 4-kinase alpha pseudogene 1
23624	0.217	0.066	0.4514	-1.8382	-0.82983	744.93	CBLC	Cbl proto-oncogene C
80303	0.516	0.285	0.7749	-1.0698	-0.829012	16.69	EFHD1	EF-hand domain family member D1
107985303	0.174	0.0454	0.4143	-2.00089	-0.828977	15.35	LOC107985303	IQ motif and SEC7 domain-containing protein 2-like
692212	0.222	0.0684	0.4548	-1.82217	-0.828749	25.84	SNORD99	small nucleolar RNA, C/D box 99
1902	0.322	0.127	0.5432	-1.52562	-0.828646	74.86	LPAR1	lysophosphatidic acid receptor 1
162461	0.189	0.0523	0.4263	-1.94099	-0.827374	672.94	TMEM92	transmembrane protein 92
387849	0.363	0.156	0.5825	-1.41997	-0.827169	21.53	REP15	RAB15 effector protein
388282	0.508	0.278	0.7616	-1.08591	-0.827078	15.2	LOC388282	uncharacterized LOC388282
55753	0.414	0.194	0.6361	-1.29957	-0.826617	182.15	OGDHL	oxoglutarate dehydrogenase L
7593	0.000103	8.24e-07	0.1677	-4.92968	-0.826514	683.18	MZF1	myeloid zinc finger 1
282973	NA	0.345	0.8744	-0.944297	-0.82574	11.55	JAKMIP3	Janus kinase and microtubule interacting protein 3
53358	0.54	0.309	0.8121	-1.01655	-0.825548	50.35	SHC3	SHC adaptor protein 3
65981	0.0744	0.0116	0.3272	-2.52321	-0.825524	2766.37	CAPRIN2	caprin family member 2
199720	0.0782	0.0127	0.3309	-2.49334	-0.825156	41.12	GGN	gametogenetin
222643	0.308	0.118	0.5272	-1.56468	-0.824954	820.77	UNC5CL	unc-5 family C-terminal like
216	0.235	0.0747	0.4623	-1.78255	-0.824163	7432.8	ALDH1A1	aldehyde dehydrogenase 1 family member A1
5479	0.00938	0.000483	0.2361	-3.48978	-0.824098	7020.29	PPIB	peptidylprolyl isomerase B
2697	0.442	0.218	0.6688	-1.23208	-0.824045	1537.35	GJA1	gap junction protein alpha 1
5999	0.487	0.258	0.7289	-1.13028	-0.823822	59.83	RGS4	regulator of G protein signaling 4
100130958	0.0466	0.00552	0.2967	-2.775	-0.823387	66.88	SYCE1L	synaptonemal complex central element protein 1 like
7079	0.213	0.0642	0.4449	-1.85076	-0.823311	66.04	TIMP4	TIMP metallopeptidase inhibitor 4
10330	0.000348	3.97e-06	0.1783	-4.613	-0.822522	2260.44	CNPY2	canopy FGF signaling regulator 2
54985	0.0764	0.0122	0.328	-2.50669	-0.822184	1109.21	HCFC1R1	host cell factor C1 regulator 1
9024	0.338	0.138	0.5536	-1.48498	-0.822051	229.23	BRSK2	BR serine/threonine kinase 2
80781	0.125	0.0269	0.3713	-2.21321	-0.821681	4186.87	COL18A1	collagen type XVIII alpha 1 chain
7873	0.0136	0.000842	0.246	-3.33849	-0.821297	2728.62	MANF	mesencephalic astrocyte derived neurotrophic factor
374291	0.026	0.00225	0.2687	-3.05473	-0.820958	948.6	NDUFS7	NADH:ubiquinone oxidoreductase core subunit S7
1416	0.00899	0.000457	0.2342	-3.50463	-0.82064	331.22	CRYBB2P1	crystallin beta B2 pseudogene 1
100533496	0.0175	0.00122	0.2536	-3.23526	-0.820386	273.02	TVP23C-CDRT4	TVP23C-CDRT4 readthrough
283234	0.046	0.00539	0.2948	-2.78301	-0.820305	180.06	CCDC88B	coiled-coil domain containing 88B
4131	0.474	0.246	0.7069	-1.15972	-0.819772	1190.28	MAP1B	microtubule associated protein 1B
196374	0.653	0.435	1.0483	-0.781151	-0.818909	28.79	KRT78	keratin 78
196463	0.0154	0.00101	0.249	-3.28822	-0.818732	2145.79	PLBD2	phospholipase B domain containing 2
84225	0.222	0.0688	0.4498	-1.81995	-0.818594	122.96	ZMYND15	zinc finger MYND-type containing 15
57524	0.000124	1.07e-06	0.1676	-4.87837	-0.817853	371.03	CASKIN1	CASK interacting protein 1
105372290	0.362	0.155	0.5744	-1.42378	-0.817836	451.21	LINC01764	long intergenic non-protein coding RNA 1764
3140	0.0615	0.00859	0.3108	-2.62812	-0.816858	773.5	MR1	major histocompatibility complex, class I-related
55803	0.142	0.0325	0.3819	-2.13795	-0.816436	29.62	ADAP2	ArfGAP with dual PH domains 2
388115	0.129	0.0281	0.3716	-2.19634	-0.816267	2310.47	CCDC9B	coiled-coil domain containing 9B
388610	0.0133	0.000808	0.2436	-3.35007	-0.815973	7064.11	TRNP1	TMF1 regulated nuclear protein 1
9641	0.0772	0.0124	0.3263	-2.50002	-0.815866	358.6	IKBKE	inhibitor of nuclear factor kappa B kinase subunit epsilon
26517	0.0127	0.000758	0.2422	-3.36785	-0.815682	1194.59	TIMM13	translocase of inner mitochondrial membrane 13
6624	0.174	0.0455	0.4076	-1.99982	-0.81516	3129.78	FSCN1	fascin actin-bundling protein 1
147650	0.143	0.0329	0.3821	-2.13294	-0.81501	82.5	SPACA6	sperm acrosome associated 6
105371060	NA	0.0778	0.4616	-1.76372	-0.814072	8.92	LOC105371060	uncharacterized LOC105371060
29797	0.197	0.0562	0.4259	-1.90963	-0.813245	23.27	POM121L8P	POM121 transmembrane nucleoporin like 8, pseudogene
654483	0.0246	0.00206	0.2638	-3.0809	-0.812829	358.46	BOLA2B	bolA family member 2B
9170	0.00614	0.000261	0.2226	-3.65084	-0.812618	615.6	LPAR2	lysophosphatidic acid receptor 2
693224	0.0158	0.00105	0.248	-3.27691	-0.812566	62.01	MIR639	microRNA 639
105369517	0.552	0.321	0.8187	-0.991798	-0.812018	13.2	LOC105369517	uncharacterized LOC105369517
5585	0.0628	0.0089	0.3102	-2.61596	-0.811454	1214.63	PKN1	protein kinase N1
401237	NA	0.43	1.0268	-0.789634	-0.810805	11.05	CASC15	cancer susceptibility 15
122509	0.0351	0.00358	0.2778	-2.91339	-0.809465	266.06	IFI27L1	interferon alpha inducible protein 27 like 1
10755	0.0548	0.00713	0.3007	-2.69075	-0.809217	5630.79	GIPC1	GIPC PDZ domain containing family member 1
57000	0.0493	0.00599	0.2944	-2.74854	-0.809067	209.78	GSN-AS1	GSN antisense RNA 1
6752	0.621	0.398	0.9553	-0.845743	-0.807935	101.27	SSTR2	somatostatin receptor 2
94103	0.0429	0.00486	0.2868	-2.81638	-0.807748	2765.18	ORMDL3	ORMDL sphingolipid biosynthesis regulator 3
83547	0.148	0.0351	0.3832	-2.10743	-0.807576	185.28	RILP	Rab interacting lysosomal protein
80063	0.0654	0.00943	0.3109	-2.59606	-0.807126	165.28	ATF7IP2	activating transcription factor 7 interacting protein 2
5349	0.338	0.137	0.5431	-1.48564	-0.806796	7374.73	FXYD3	FXYD domain containing ion transport regulator 3
2312	0.493	0.263	0.7207	-1.11909	-0.806511	91.05	FLG	filaggrin
402569	NA	0.156	0.5688	-1.41758	-0.80634	12.19	KPNA7	karyopherin subunit alpha 7
6813	0.015	0.000956	0.244	-3.30303	-0.80607	2280.27	STXBP2	syntaxin binding protein 2
29926	0.0236	0.00194	0.2601	-3.09895	-0.805979	1052.81	GMPPA	GDP-mannose pyrophosphorylase A
5269	0.101	0.0188	0.343	-2.34867	-0.805599	4016.65	SERPINB6	serpin family B member 6
57692	0.208	0.0614	0.4305	-1.87028	-0.805097	90.79	MAGEE1	MAGE family member E1
9545	0.146	0.0342	0.3798	-2.11788	-0.804473	819.42	RAB3D	RAB3D, member RAS oncogene family
89796	0.124	0.0265	0.3625	-2.21875	-0.804297	580.56	NAV1	neuron navigator 1
64073	0.0981	0.018	0.3397	-2.36533	-0.803455	1176.59	C19orf33	chromosome 19 open reading frame 33
148022	0.00036	4.15e-06	0.1745	-4.6039	-0.803338	646.35	TICAM1	TIR domain containing adaptor molecule 1
3294	0.428	0.206	0.635	-1.2643	-0.802769	4260.28	HSD17B2	hydroxysteroid 17-beta dehydrogenase 2
3208	0.325	0.129	0.5286	-1.51836	-0.802581	72.52	HPCA	hippocalcin
64856	0.049	0.00594	0.2917	-2.75091	-0.802543	2836.38	VWA1	von Willebrand factor A domain containing 1
80097	0.147	0.0347	0.38	-2.11183	-0.802404	603.42	MZT2B	mitotic spindle organizing protein 2B
116844	0.131	0.0287	0.3668	-2.18743	-0.802338	705.66	LRG1	leucine rich alpha-2-glycoprotein 1
6690	0.524	0.293	0.763	-1.0513	-0.802175	2393.86	SPINK1	serine peptidase inhibitor Kazal type 1
5740	NA	0.546	1.3292	-0.603329	-0.801949	7.54	PTGIS	prostaglandin I2 synthase
79581	0.0165	0.00112	0.2456	-3.25918	-0.800317	1192.82	SLC52A2	solute carrier family 52 member 2
8794	0.171	0.044	0.3973	-2.01408	-0.80013	1016.87	TNFRSF10C	TNF receptor superfamily member 10c
4571	0.0423	0.00473	0.2831	-2.82474	-0.799609	5243.86	TRNP	tRNA-Pro
112268127	0.244	0.0793	0.4555	-1.75449	-0.799254	719.98	LOC112268127	uncharacterized LOC112268127
114800	0.647	0.427	1.0052	-0.794996	-0.799114	125.09	CCDC85A	coiled-coil domain containing 85A
1520	0.42	0.198	0.6208	-1.28709	-0.799049	415.94	CTSS	cathepsin S
6748	0.0109	0.0006	0.2327	-3.43145	-0.79852	4703	SSR4	signal sequence receptor subunit 4
100505681	0.000431	5.54e-06	0.1757	-4.54324	-0.798094	123.84	NAPA-AS1	NAPA antisense RNA 1
6625	2.03e-06	6.24e-09	0.1374	-5.81022	-0.798051	4439.7	SNRNP70	small nuclear ribonucleoprotein U1 subunit 70
55658	0.0592	0.00805	0.3011	-2.64979	-0.797806	750.1	RNF126	ring finger protein 126
721	0.41	0.191	0.6099	-1.30793	-0.797766	86.75	C4B	complement C4B (Chido blood group)
105371259	0.604	0.378	0.9043	-0.881174	-0.796826	15.9	LOC105371259	uncharacterized LOC105371259
84330	0.0281	0.00252	0.2637	-3.02124	-0.796737	147.12	ZNF414	zinc finger protein 414
27113	0.0192	0.00142	0.2495	-3.19116	-0.796115	322.86	BBC3	BCL2 binding component 3
1284	0.587	0.359	0.8683	-0.916568	-0.795844	1176.77	COL4A2	collagen type IV alpha 2 chain
29911	0.0131	0.000788	0.237	-3.35712	-0.795575	2371.43	HOOK2	hook microtubule tethering protein 2
100131733	NA	0.235	0.6694	-1.18828	-0.795487	11.14	USP30-AS1	USP30 antisense RNA 1
93343	0.00182	4.51e-05	0.1948	-4.07966	-0.794734	547.22	MVB12A	multivesicular body subunit 12A
388931	0.32	0.125	0.5177	-1.53432	-0.794275	23.69	MFSD2B	MFSD2 lysolipid transporter B, sphingolipid
26112	0.128	0.0277	0.3605	-2.20214	-0.793974	338.08	CCDC69	coiled-coil domain containing 69
51070	0.00897	0.000455	0.2262	-3.50565	-0.792962	762.49	NOSIP	nitric oxide synthase interacting protein
2852	0.171	0.0441	0.3938	-2.01268	-0.792612	51.56	GPER1	G protein-coupled estrogen receptor 1
107984952	0.271	0.095	0.4747	-1.6694	-0.792515	34.84	LOC107984952	uncharacterized LOC107984952
375790	0.0411	0.00452	0.2789	-2.83938	-0.79191	22592.5	AGRN	agrin
57636	0.475	0.247	0.6835	-1.1584	-0.791769	761.72	ARHGAP23	Rho GTPase activating protein 23
57449	0.143	0.0331	0.3715	-2.13142	-0.791753	380.39	PLEKHG5	pleckstrin homology and RhoGEF domain containing G5
730101	0.0502	0.00622	0.2893	-2.73618	-0.791625	147.79	LOC730101	uncharacterized LOC730101
107985359	NA	NA	1.2554	-0.630036	-0.790926	30.66	LOC107985359	uncharacterized LOC107985359
649	0.106	0.0205	0.3408	-2.3178	-0.789853	1466.8	BMP1	bone morphogenetic protein 1
60681	0.319	0.125	0.5142	-1.5356	-0.789654	164.37	FKBP10	FKBP prolyl isomerase 10
100652739	0.245	0.08	0.4511	-1.75062	-0.789628	30.92	RAET1E-AS1	RAET1E antisense RNA 1
503538	0.306	0.116	0.5027	-1.56974	-0.789165	23.08	A1BG-AS1	A1BG antisense RNA 1
105369900	0.689	0.479	1.1132	-0.708647	-0.788855	1529.99	LINC02404	long intergenic non-protein coding RNA 2404
102466205	0.472	0.244	0.6763	-1.16548	-0.788266	28.57	MIR6887	microRNA 6887
64098	NA	0.317	0.7877	-1.00044	-0.788042	11.66	PARVG	parvin gamma
101927655	0.0106	0.000578	0.2289	-3.4417	-0.787824	352.98	ZASP
55214	0.31	0.119	0.5044	-1.55991	-0.786787	62.69	P3H2	prolyl 3-hydroxylase 2
8612	0.00104	2.02e-05	0.1846	-4.26237	-0.78676	2628.93	PLPP2	phospholipid phosphatase 2
55200	0.322	0.127	0.516	-1.5245	-0.786615	917.42	PLEKHG6	pleckstrin homology and RhoGEF domain containing G6
5360	0.0734	0.0113	0.3106	-2.53246	-0.786543	397.66	PLTP	phospholipid transfer protein
126003	0.012	0.000689	0.2317	-3.39412	-0.786393	469.81	TRAPPC5	trafficking protein particle complex subunit 5
221756	0.648	0.428	0.9921	-0.79255	-0.786311	53.4	SERPINB9P1	serpin family B member 9 pseudogene 1
93082	0.513	0.281	0.7291	-1.07723	-0.785455	31.48	NEURL3	neuralized E3 ubiquitin protein ligase 3
107986596	NA	0.235	0.6606	-1.18847	-0.78511	11.78	LOC107986596	uncharacterized LOC107986596
10897	0.0169	0.00116	0.2416	-3.2475	-0.784516	1378.32	YIF1A	Yip1 interacting factor homolog A, membrane trafficking protein
6209	0.0759	0.012	0.3124	-2.5114	-0.784507	4721.25	RPS15	ribosomal protein S15
35	0.165	0.0415	0.3848	-2.03816	-0.78435	681.55	ACADS	acyl-CoA dehydrogenase short chain
90522	0.0452	0.00525	0.2809	-2.79107	-0.784057	1616.59	YIF1B	Yip1 interacting factor homolog B, membrane trafficking protein
81031	0.43	0.209	0.6233	-1.25749	-0.783806	489.3	SLC2A10	solute carrier family 2 member 10
400084	0.462	0.235	0.6597	-1.18699	-0.783108	17.91	LINC00939	long intergenic non-protein coding RNA 939
3651	0.0225	0.0018	0.2509	-3.12084	-0.782887	315.97	PDX1	pancreatic and duodenal homeobox 1
643669	0.055	0.00717	0.2912	-2.68861	-0.782826	96.01	CCER2	coiled-coil glutamate rich protein 2
90423	0.00986	0.000523	0.2257	-3.46867	-0.782819	85.38	ATP6V1E2	ATPase H+ transporting V1 subunit E2
105378662	0.43	0.208	0.6221	-1.25826	-0.782791	18.95	LOC105378662	uncharacterized LOC105378662
554210	0.195	0.0552	0.408	-1.91729	-0.782193	39.02	MIR429	microRNA 429
340024	0.736	0.537	1.2683	-0.616711	-0.782166	3141.54	SLC6A19	solute carrier family 6 member 19
102465504	NA	0.0823	0.4501	-1.73746	-0.782086	9.7	MIR6838	microRNA 6838
85395	0.024	0.00199	0.2529	-3.09234	-0.781948	222	SLX9	SLX9 ribosome biogenesis factor
10626	0.411	0.191	0.5979	-1.30733	-0.781699	2563.15	TRIM16	tripartite motif containing 16
9500	0.0249	0.0021	0.254	-3.07592	-0.78115	7301.48	MAGED1	MAGE family member D1
6150	0.208	0.0618	0.4181	-1.8675	-0.780865	412.47	MRPL23	mitochondrial ribosomal protein L23
102465909	NA	0.0953	0.4681	-1.66817	-0.780859	11	MIR6859-2	microRNA 6859-2
29988	0.0015	3.44e-05	0.1885	-4.14239	-0.780815	479.88	SLC2A8	solute carrier family 2 member 8
339122	0.0308	0.00289	0.2621	-2.97946	-0.780771	614.46	RAB43	RAB43, member RAS oncogene family
79990	0.00658	0.000287	0.2153	-3.62646	-0.780634	397.2	PLEKHH3	pleckstrin homology, MyTH4 and FERM domain containing H3
1775	0.16	0.0396	0.3793	-2.05784	-0.780533	21.22	DNASE1L2	deoxyribonuclease 1 like 2
26788	0.347	0.144	0.5338	-1.46219	-0.780495	16.66	SNORD60	small nucleolar RNA, C/D box 60
57053	0.0593	0.00811	0.2948	-2.64738	-0.780479	28.13	CHRNA10	cholinergic receptor nicotinic alpha 10 subunit
101930307	0.152	0.0366	0.3732	-2.08966	-0.779824	105.53	LOC101930307
55262	0.00416	0.000144	0.2051	-3.80156	-0.779736	742.97	TRAPPC14	trafficking protein particle complex subunit 14
92840	0.00496	0.000185	0.2085	-3.73832	-0.779609	1169.99	REEP6	receptor accessory protein 6
56675	0.411	0.191	0.596	-1.30713	-0.778986	210.15	NRIP3	nuclear receptor interacting protein 3
105373422	0.276	0.0982	0.4709	-1.65377	-0.778803	17.37	LOC105373422	uncharacterized LOC105373422
101927559	0.00496	0.000185	0.2082	-3.73928	-0.778591	89.03	CEBPB-AS1	CEBPB antisense RNA 1
100847079	0.134	0.0298	0.3582	-2.17214	-0.778167	20.53	MIR5193	microRNA 5193
55111	0.0802	0.0132	0.3135	-2.47812	-0.776895	1443.87	PLEKHJ1	pleckstrin homology domain containing J1
9473	0.246	0.0804	0.4438	-1.74855	-0.776039	30.27	THEMIS2	thymocyte selection associated family member 2
10154	0.408	0.189	0.5901	-1.31455	-0.775725	53.42	PLXNC1	plexin C1
93611	0.0272	0.00241	0.2556	-3.03471	-0.775584	993.31	FBXO44	F-box protein 44
3384	0.485	0.256	0.6831	-1.13479	-0.775182	23.49	ICAM2	intercellular adhesion molecule 2
100616124	0.00125	2.63e-05	0.1843	-4.20302	-0.77477	117.1	MIR4647	microRNA 4647
123099	0.268	0.0938	0.4623	-1.67581	-0.774725	729.93	DEGS2	delta 4-desaturase, sphingolipid 2
57326	0.152	0.0365	0.3704	-2.09125	-0.774625	5378.17	PBXIP1	PBX homeobox interacting protein 1
107986486	0.0661	0.00961	0.2991	-2.5897	-0.774604	98.01	LOC107986486
60494	NA	0.157	0.5463	-1.41665	-0.77394	9.96	CCDC81	coiled-coil domain containing 81
8928	0.0485	0.00583	0.2806	-2.75734	-0.773718	286.54	FOXH1	forkhead box H1
51599	0.0122	0.000704	0.2284	-3.38802	-0.773663	6928.09	LSR	lipolysis stimulated lipoprotein receptor
79854	0.187	0.051	0.396	-1.95111	-0.772631	23.69	LINC00115	long intergenic non-protein coding RNA 115
7466	0.162	0.0404	0.3764	-2.04963	-0.771448	1440.17	WFS1	wolframin ER transmembrane glycoprotein
7922	0.00117	2.39e-05	0.1826	-4.22485	-0.771411	7348.15	SLC39A7	solute carrier family 39 member 7
100652736	0.122	0.0257	0.3457	-2.23027	-0.770899	22.68	LINC01311	long intergenic non-protein coding RNA 1311
1277	0.114	0.0229	0.3389	-2.27439	-0.770679	446.94	COL1A1	collagen type I alpha 1 chain
23119	0.0427	0.0048	0.2733	-2.81994	-0.770663	186.25	HIC2	HIC ZBTB transcriptional repressor 2
150223	0.0161	0.00107	0.2356	-3.27118	-0.770649	439.06	YDJC	YdjC chitooligosaccharide deacetylase homolog
102465134	0.0154	0.000997	0.2341	-3.29141	-0.770623	41.55	MIR6126	microRNA 6126
100507290	0.00496	0.000184	0.2058	-3.74058	-0.769978	346.32	ZNF865	zinc finger protein 865
389384	0.669	0.454	1.0285	-0.748111	-0.769428	137.43	BNIP5	BCL2 interacting protein 5
101929918	0.0825	0.0138	0.3125	-2.46204	-0.769378	73.15	LOC101929918	uncharacterized LOC101929918
527	0.00124	2.6e-05	0.1829	-4.20617	-0.769296	2880.3	ATP6V0C	ATPase H+ transporting V0 subunit c
100289410	0.251	0.0836	0.4445	-1.73034	-0.769078	42.57	MCF2L-AS1	MCF2L antisense RNA 1
124976	0.283	0.102	0.47	-1.63579	-0.76874	9686.56	SPNS2	SPNS lysolipid transporter 2, sphingosine-1-phosphate
342346	0.105	0.02	0.3304	-2.32585	-0.768396	20.49	C16orf96	chromosome 16 open reading frame 96
105377887	0.273	0.0963	0.4618	-1.66321	-0.768039	16	LOC105377887
400823	0.666	0.451	1.0174	-0.754486	-0.76765	170.36	FAM177B	family with sequence similarity 177 member B
55504	0.292	0.108	0.477	-1.60924	-0.767537	296.39	TNFRSF19	TNF receptor superfamily member 19
30850	0.0249	0.0021	0.2496	-3.07521	-0.767472	2892.2	CDR2L	cerebellar degeneration related protein 2 like
752	0.0876	0.0152	0.316	-2.42836	-0.767336	65.91	FMNL1	formin like 1
152206	0.147	0.0345	0.3628	-2.11377	-0.766959	47.61	CCDC13	coiled-coil domain containing 13
113452	0.297	0.111	0.4801	-1.59582	-0.766224	1126.32	TMEM54	transmembrane protein 54
105373411	0.64	0.419	0.9482	-0.807999	-0.766121	17.46	LOC105373411	uncharacterized LOC105373411
102724231	NA	0.176	0.5662	-1.353	-0.76606	10.65	C3orf86P	long intergenic non-protein coding RNA 694
774	NA	0.437	0.9861	-0.776703	-0.76591	8.18	CACNA1B	calcium voltage-gated channel subunit alpha1 B
26151	0.00083	1.48e-05	0.1768	-4.33124	-0.765629	855.29	NAT9	N-acetyltransferase 9 (putative)
102724488	0.29	0.106	0.4733	-1.61675	-0.765168	15.34	SYT15B	synaptotagmin 15B
3706	0.46	0.234	0.6422	-1.19129	-0.76501	305.04	ITPKA	inositol-trisphosphate 3-kinase A
2717	0.0255	0.00217	0.2494	-3.06548	-0.764477	839.79	GLA	galactosidase alpha
340061	0.637	0.415	0.9386	-0.814337	-0.764339	130.32	STING1	stimulator of interferon response cGAMP interactor 1
102724084	0.707	0.501	1.1353	-0.673252	-0.764315	34.33	DYNLRB2-AS1	DYNLRB2 antisense RNA 1
84561	0.323	0.128	0.5021	-1.52165	-0.764063	568.07	SLC12A8	solute carrier family 12 member 8
112268056	0.0449	0.00521	0.2734	-2.79394	-0.763749	40.09	LOC112268056
3549	NA	NA	0.5155	-1.48116	-0.763508	515	IHH	Indian hedgehog signaling molecule
130733	0.302	0.114	0.4829	-1.58071	-0.763279	128.97	TMEM178A	transmembrane protein 178A
51293	0.0685	0.0101	0.2967	-2.57152	-0.763067	1027.76	CD320	CD320 molecule
10653	0.0251	0.00213	0.2482	-3.07194	-0.762392	16729.7	SPINT2	serine peptidase inhibitor, Kunitz type 2
1627	0.0336	0.00331	0.2595	-2.93759	-0.762262	2716.74	DBN1	drebrin 1
400916	0.17	0.044	0.3784	-2.01453	-0.762237	1109.02	CHCHD10	coiled-coil-helix-coiled-coil-helix domain containing 10
3727	0.0058	0.00024	0.2075	-3.67266	-0.762069	2402.36	JUND	JunD proto-oncogene, AP-1 transcription factor subunit
271	0.00015	1.39e-06	0.1576	-4.82678	-0.760847	1364.86	AMPD2	adenosine monophosphate deaminase 2
105372989	0.0677	0.00994	0.2951	-2.57776	-0.760577	65.06	LOC105372989
1272	0.566	0.336	0.7903	-0.962144	-0.760346	1439.3	CNTN1	contactin 1
6132	0.105	0.0202	0.3269	-2.32338	-0.759453	19841.6	RPL8	ribosomal protein L8
105373102	0.29	0.106	0.4701	-1.61563	-0.75944	91.88	LOC105373102	uncharacterized LOC105373102
29763	0.307	0.117	0.4842	-1.56753	-0.758937	389.81	PACSIN3	protein kinase C and casein kinase substrate in neurons 3
219	0.0188	0.00138	0.237	-3.19891	-0.758229	1577.66	ALDH1B1	aldehyde dehydrogenase 1 family member B1
105373347	0.732	0.533	1.2157	-0.623565	-0.758086	54.72	LOC105373347	periphilin-1
84532	0.257	0.0868	0.4426	-1.71236	-0.757962	1047.02	ACSS1	acyl-CoA synthetase short chain family member 1
221908	0.0738	0.0114	0.2997	-2.52885	-0.757947	145.8	PPP1R35	protein phosphatase 1 regulatory subunit 35
4696	0.00311	9.47e-05	0.1941	-3.90386	-0.757875	794.45	NDUFA3	NADH:ubiquinone oxidoreductase subunit A3
653583	0.00119	2.45e-05	0.1795	-4.21893	-0.75736	212.88	PHLDB3	pleckstrin homology like domain family B member 3
10188	0.0617	0.00864	0.2883	-2.62594	-0.75696	717.98	TNK2	tyrosine kinase non receptor 2
23275	0.0276	0.00245	0.2499	-3.02902	-0.75694	1172.03	POFUT2	protein O-fucosyltransferase 2
7755	0.00291	8.58e-05	0.1927	-3.92769	-0.756721	232.46	ZNF205	zinc finger protein 205
80700	0.00169	4.06e-05	0.1844	-4.10423	-0.756673	2166.55	UBXN6	UBX domain protein 6
5698	0.0848	0.0144	0.3092	-2.44735	-0.756645	151.87	PSMB9	proteasome 20S subunit beta 9
54344	0.0219	0.00172	0.2411	-3.13399	-0.755623	340.13	DPM3	dolichyl-phosphate mannosyltransferase subunit 3, regulatory
100287846	0.449	0.224	0.6215	-1.21565	-0.755506	16.63	LOC100287846	uncharacterized LOC100287846
28968	0.605	0.38	0.8598	-0.878469	-0.755322	15.8	SLC6A16	solute carrier family 6 member 16
110806272	0.103	0.0194	0.323	-2.33772	-0.755039	40.37	BTG3-AS1	BTG3 antisense RNA 1
337876	0.417	0.196	0.584	-1.29269	-0.754978	13.83	CHSY3	chondroitin sulfate synthase 3
94015	0.335	0.135	0.5049	-1.49483	-0.754757	18.15	TTYH2	tweety family member 2
1890	0.157	0.0387	0.3649	-2.06686	-0.754218	117.67	TYMP	thymidine phosphorylase
389493	0.616	0.391	0.878	-0.857634	-0.753025	14.57	NUPR2	nuclear protein 2, transcriptional regulator
83719	0.0788	0.0128	0.3022	-2.48888	-0.752181	371.27	YPEL3	yippee like 3
409	0.322	0.127	0.4929	-1.52587	-0.752038	612.34	ARRB2	arrestin beta 2
126208	0.00913	0.000466	0.2149	-3.49962	-0.75203	421.88	ZNF787	zinc finger protein 787
78987	0.01	0.000539	0.2173	-3.46056	-0.75191	1118.08	CRELD1	cysteine rich with EGF like domains 1
4795	0.0197	0.00149	0.2367	-3.17685	-0.751852	339.59	NFKBIL1	NFKB inhibitor like 1
100129434	0.689	0.478	1.0588	-0.709859	-0.751621	82.28	LOC100129434	uncharacterized LOC100129434
1160	0.142	0.0328	0.352	-2.13458	-0.751381	90.66	CKMT2	creatine kinase, mitochondrial 2
105372588	NA	0.309	0.7386	-1.01667	-0.750961	9.35	LOC105372588	uncharacterized LOC105372588
24139	0.0548	0.00714	0.2791	-2.69038	-0.750781	1240.79	EML2	EMAP like 2
112398	5.24e-05	3.42e-07	0.1472	-5.09883	-0.750422	656.72	EGLN2	egl-9 family hypoxia inducible factor 2
138649	0.316	0.123	0.4857	-1.54432	-0.750097	13.63	ANKRD19P	ankyrin repeat domain 19, pseudogene
5624	0.541	0.31	0.7387	-1.01522	-0.749988	17.04	PROC	protein C, inactivator of coagulation factors Va and VIIIa
7102	0.221	0.0679	0.4106	-1.82569	-0.749641	284.35	TSPAN7	tetraspanin 7
100287559	0.0759	0.012	0.2985	-2.51093	-0.749545	30.42	ADPGK-AS1	ADPGK antisense RNA 1
105378345	NA	0.154	0.5262	-1.42435	-0.749526	9.69	LOC105378345	uncharacterized LOC105378345
107986257	0.193	0.0542	0.3893	-1.92554	-0.749526	89.58	LOC107986257
56654	0.0419	0.00466	0.2649	-2.82984	-0.749523	1919.77	NPDC1	neural proliferation, differentiation and control 1
79838	0.397	0.181	0.5596	-1.33886	-0.74922	3456.47	TMC5	transmembrane channel like 5
6237	0.0564	0.00743	0.2797	-2.67692	-0.748839	949.24	RRAS	RAS related
91703	0.521	0.289	0.7062	-1.06004	-0.748641	109.53	ACY3	aminoacylase 3
53905	0.36	0.153	0.5239	-1.42751	-0.747888	3438.52	DUOX1	dual oxidase 1
100131213	0.172	0.0446	0.3722	-2.0085	-0.747538	150.99	ZNF503-AS2	ZNF503 antisense RNA 2
54978	0.0022	5.75e-05	0.1858	-4.0229	-0.747335	1375.53	SLC35F6	solute carrier family 35 member F6
27338	0.228	0.0711	0.414	-1.80474	-0.747181	801.73	UBE2S	ubiquitin conjugating enzyme E2 S
280636	0.00213	5.56e-05	0.1851	-4.03065	-0.745928	995.68	SELENOH	selenoprotein H
177	0.198	0.0567	0.3914	-1.90559	-0.745835	93.28	AGER	advanced glycosylation end-product specific receptor
3959	0.0327	0.00316	0.2525	-2.95177	-0.745183	18647.4	LGALS3BP	galectin 3 binding protein
7494	0.0154	0.001	0.2264	-3.28991	-0.744999	7655.34	XBP1	X-box binding protein 1
79174	0.0628	0.00887	0.2845	-2.61704	-0.744475	767.65	CRELD2	cysteine rich with EGF like domains 2
94059	0.0687	0.0102	0.2896	-2.56963	-0.744271	295.9	LENG9	leukocyte receptor cluster member 9
63940	0.513	0.282	0.6913	-1.07647	-0.744133	33.07	GPSM3	G protein signaling modulator 3
125875	0.154	0.0372	0.357	-2.08366	-0.743823	34.36	CLDND2	claudin domain containing 2
79955	0.136	0.0306	0.3439	-2.16257	-0.743773	186.3	PDZD7	PDZ domain containing 7
107986599	0.0165	0.00112	0.2281	-3.25923	-0.743477	365.24	LOC107986599	uncharacterized LOC107986599
57139	0.0155	0.00101	0.2261	-3.28678	-0.743131	841.77	RGL3	ral guanine nucleotide dissociation stimulator like 3
7097	0.277	0.0986	0.4498	-1.6519	-0.743086	71.35	TLR2	toll like receptor 2
2869	0.221	0.0677	0.4067	-1.82672	-0.742877	1002.31	GRK5	G protein-coupled receptor kinase 5
101927278	NA	0.0856	0.432	-1.71907	-0.742657	10.02	HPS1-AS1	HPS1 antisense RNA 1
4125	0.000976	1.87e-05	0.1734	-4.28027	-0.742369	3097.26	MAN2B1	mannosidase alpha class 2B member 1
6271	0.0527	0.00673	0.2739	-2.70972	-0.742189	48.39	S100A1	S100 calcium binding protein A1
25837	0.0266	0.00232	0.2437	-3.04537	-0.742072	219.73	RAB26	RAB26, member RAS oncogene family
389658	NA	0.337	0.7733	-0.959551	-0.742025	9.2	ALKAL1	ALK and LTK ligand 1
55076	0.297	0.111	0.4651	-1.59425	-0.741498	142.23	TMEM45A	transmembrane protein 45A
25987	0.184	0.0498	0.3779	-1.96158	-0.741324	1818.67	TSKU	tsukushi, small leucine rich proteoglycan
101060376	0.231	0.073	0.4133	-1.79275	-0.740927	156.45	TBC1D3L	TBC1 domain family member 3L
124402	0.00986	0.000522	0.2135	-3.46933	-0.74062	372.37	UBALD1	UBA like domain containing 1
644596	0.107	0.021	0.3208	-2.30824	-0.740512	238.42	SMIM10L2B	small integral membrane protein 10 like 2B
114881	0.00568	0.000229	0.201	-3.68433	-0.740452	784.57	OSBPL7	oxysterol binding protein like 7
9907	0.00106	2.07e-05	0.1738	-4.25685	-0.739708	671.24	AP5Z1	adaptor related protein complex 5 subunit zeta 1
113000	0.02	0.00152	0.2332	-3.1715	-0.739645	518.02	RPUSD1	RNA pseudouridine synthase domain containing 1
9853	0.0446	0.00516	0.2644	-2.79698	-0.739522	399.8	RUSC2	RUN and SH3 domain containing 2
138311	0.0417	0.00463	0.2611	-2.8319	-0.739388	136.57	DIPK1B	divergent protein kinase domain 1B
101927999	0.267	0.093	0.4401	-1.6797	-0.739216	89.16	LOC101927999	putative uncharacterized protein FLJ44672
107985305	0.245	0.0798	0.4219	-1.75172	-0.739109	33.76	CEACAM16-AS1	CEACAM16, CEACAM19 and PVR antisense RNA 1
10636	0.139	0.0316	0.3439	-2.14908	-0.739061	273.62	RGS14	regulator of G protein signaling 14
6746	0.0126	0.000745	0.2191	-3.37246	-0.738878	5972.15	SSR2	signal sequence receptor subunit 2
10809	0.218	0.0663	0.4023	-1.83624	-0.738722	4472.67	STARD10	StAR related lipid transfer domain containing 10
84964	0.00136	2.96e-05	0.1769	-4.17622	-0.738571	238.44	ALKBH6	alkB homolog 6
7089	0.453	0.227	0.6111	-1.20786	-0.738152	79.57	TLE2	TLE family member 2, transcriptional corepressor
7832	0.0106	0.000583	0.2146	-3.43926	-0.738055	862.15	BTG2	BTG anti-proliferation factor 2
80760	0.342	0.141	0.5008	-1.47354	-0.73796	112.34	ITIH5	inter-alpha-trypsin inhibitor heavy chain 5
80194	0.0683	0.0101	0.2867	-2.57382	-0.737792	1009.46	TMEM134	transmembrane protein 134
84657	NA	0.165	0.5308	-1.38874	-0.737097	11.14	LINC00852	long intergenic non-protein coding RNA 852
3397	0.191	0.0534	0.3816	-1.93131	-0.737037	4448.46	ID1	inhibitor of DNA binding 1
105373690	0.202	0.059	0.3902	-1.88809	-0.736702	14.02	LOC105373690
113219467	0.0337	0.00334	0.251	-2.93448	-0.736595	14966.5	MIR12136	microRNA 12136
1140	0.106	0.0206	0.318	-2.31556	-0.736261	424.28	CHRNB1	cholinergic receptor nicotinic beta 1 subunit
55700	0.0187	0.00136	0.2298	-3.20196	-0.735713	1644.46	MAP7D1	MAP7 domain containing 1
105372282	0.0662	0.00964	0.2842	-2.58856	-0.735701	66.22	LOC105372282	uncharacterized LOC105372282
8721	0.0691	0.0103	0.2866	-2.56682	-0.735681	4147.12	EDF1	endothelial differentiation related factor 1
389541	0.0628	0.0089	0.2812	-2.61587	-0.735609	1043.07	LAMTOR4	late endosomal/lysosomal adaptor, MAPK and MTOR activator 4
105378751	0.459	0.232	0.6159	-1.19434	-0.73554	129.83	LOC105378751	uncharacterized LOC105378751
105379407	0.262	0.0896	0.4333	-1.69758	-0.735497	268.56	LINC02747	long intergenic non-protein coding RNA 2747
102725238	0.282	0.101	0.448	-1.63945	-0.734537	19.75	LOC102725238	uncharacterized LOC102725238
53834	0.048	0.00574	0.2659	-2.76242	-0.734392	2181.57	FGFRL1	fibroblast growth factor receptor like 1
57662	0.0942	0.0169	0.3072	-2.38816	-0.733543	1383.1	CAMSAP3	calmodulin regulated spectrin associated protein family member 3
57804	0.166	0.0422	0.3609	-2.03147	-0.733135	3083.84	POLD4	DNA polymerase delta 4, accessory subunit
2057	0.0218	0.00172	0.2338	-3.13462	-0.732979	205.31	EPOR	erythropoietin receptor
386597	0.595	0.367	0.8128	-0.901757	-0.732976	17.55	GRASLND	glycosaminoglycan regulatory associated long non-coding RNA
79050	0.00502	0.000188	0.1962	-3.73412	-0.732809	278.61	NOC4L	nucleolar complex associated 4 homolog
127687	0.00793	0.000379	0.2061	-3.5545	-0.732723	824.45	C1orf122	chromosome 1 open reading frame 122
5244	0.193	0.0546	0.3809	-1.92217	-0.732205	141.93	ABCB4	ATP binding cassette subfamily B member 4
10620	0.0937	0.0168	0.3061	-2.39137	-0.73194	159.73	ARID3B	AT-rich interaction domain 3B
10468	0.764	0.577	1.313	-0.557396	-0.731839	36.44	FST	follistatin
101927789	0.358	0.152	0.5109	-1.43246	-0.731792	48.23	FAUP4	FAU pseudogene 4
200942	0.189	0.0521	0.3767	-1.94195	-0.73153	95.16	KLHDC8B	kelch domain containing 8B
203111	0.375	0.164	0.5252	-1.39213	-0.731207	161.61	ERICH5	glutamate rich 5
116936	0.0727	0.0111	0.288	-2.53888	-0.73118	35.91	SNORD139	small nucleolar RNA, C/D box 139
2281	0.0153	0.00098	0.2218	-3.29628	-0.731074	607.67	FKBP1B	FKBP prolyl isomerase 1B
105371099	0.00811	0.000392	0.2062	-3.54543	-0.731057	132.19	LOC105371099	uncharacterized LOC105371099
51150	0.000104	8.31e-07	0.1483	-4.928	-0.730577	4846.13	SDF4	stromal cell derived factor 4
101929289	0.312	0.121	0.4701	-1.5523	-0.729808	23.74	LOC101929289
105378626	0.174	0.0453	0.3642	-2.00212	-0.729123	156.35	LOC105378626	uncharacterized LOC105378626
1534	0.006	0.000252	0.1992	-3.65999	-0.728967	2730.06	CYB561	cytochrome b561
6857	0.836	0.687	1.8091	-0.402759	-0.728627	284.55	SYT1	synaptotagmin 1
4647	0.45	0.225	0.6003	-1.21333	-0.728335	99.15	MYO7A	myosin VIIA
4513	0.00425	0.000148	0.1919	-3.79503	-0.728321	382411	COX2	cytochrome c oxidase subunit II
5696	0.0262	0.00229	0.2387	-3.05032	-0.728201	721.79	PSMB8	proteasome 20S subunit beta 8
104413891	0.133	0.0294	0.3341	-2.17819	-0.72767	66.37	SAPCD1-AS1	SAPCD1 antisense RNA 1
102465910	0.203	0.0591	0.3853	-1.88728	-0.727232	14.12	MIR6859-3	microRNA 6859-3
2151	0.727	0.527	1.1472	-0.63334	-0.726595	17.46	F2RL2	coagulation factor II thrombin receptor like 2
23559	0.00341	0.000107	0.1875	-3.87448	-0.726456	993.57	WBP1	WW domain binding protein 1
149428	0.249	0.082	0.4176	-1.73912	-0.726214	28.42	BNIPL	BCL2 interacting protein like
6892	0.0202	0.00153	0.2292	-3.16854	-0.726178	3655.83	TAPBP	TAP binding protein
392862	0.215	0.065	0.3935	-1.84535	-0.726089	22.11	GRID2IP	Grid2 interacting protein
84787	0.0182	0.0013	0.2258	-3.21538	-0.725989	313.76	KMT5C	lysine methyltransferase 5C
3159	0.249	0.0819	0.4171	-1.73951	-0.72557	12242	HMGA1	high mobility group AT-hook 1
64780	0.0351	0.00357	0.249	-2.91381	-0.725439	788.25	MICAL1	microtubule associated monooxygenase, calponin and LIM domain containing 1
6817	0.255	0.0856	0.422	-1.71892	-0.725313	997.15	SULT1A1	sulfotransferase family 1A member 1
5371	0.151	0.0361	0.346	-2.09529	-0.725022	1113.11	PML	PML nuclear body scaffold
23770	0.0142	0.00089	0.2179	-3.3232	-0.724284	3493.94	FKBP8	FKBP prolyl isomerase 8
114984	0.0592	0.00803	0.2731	-2.65073	-0.723818	290.14	FLYWCH2	FLYWCH family member 2
374882	0.000926	1.72e-05	0.1684	-4.29829	-0.723664	1389.24	TMEM205	transmembrane protein 205
8338	0.296	0.11	0.4529	-1.59772	-0.723539	19.43	H2AC20	H2A clustered histone 20
5881	0.0628	0.00891	0.2766	-2.61567	-0.723483	210.64	RAC3	Rac family small GTPase 3
374666	0.0264	0.0023	0.2373	-3.0485	-0.723363	400.94	WASH3P	WASP family homolog 3, pseudogene
154075	0.197	0.0565	0.3793	-1.90681	-0.723172	24.85	SAMD3	sterile alpha motif domain containing 3
5104	0.307	0.117	0.4609	-1.56807	-0.722768	6858.9	SERPINA5	serpin family A member 5
284129	0.197	0.0566	0.3788	-1.90632	-0.72205	257.28	SLC26A11	solute carrier family 26 member 11
105369201	NA	0.311	0.7118	-1.01321	-0.721194	12.27	GCAWKR	gastric cancer associated WDR5 and KAT2A binding lncRNA
339451	0.0273	0.00241	0.2377	-3.03381	-0.721063	278.43	KLHL17	kelch like family member 17
4261	0.139	0.0316	0.3353	-2.14992	-0.720962	649.93	CIITA	class II major histocompatibility complex transactivator
102724646	0.491	0.262	0.6425	-1.12202	-0.720865	15.1	LOC102724646	uncharacterized LOC102724646
388697	0.524	0.293	0.6848	-1.05255	-0.720784	56.46	HRNR	hornerin
720	0.463	0.236	0.6078	-1.18589	-0.720765	90.95	C4A	complement C4A (Rodgers blood group)
93145	0.49	0.261	0.6405	-1.12431	-0.720101	461.95	OLFM2	olfactomedin 2
7087	0.526	0.295	0.6874	-1.04686	-0.719646	27.89	ICAM5	intercellular adhesion molecule 5
91252	0.000975	1.85e-05	0.168	-4.28192	-0.719467	855.51	SLC39A13	solute carrier family 39 member 13
5443	0.44	0.216	0.5812	-1.23783	-0.719383	68.65	POMC	proopiomelanocortin
54658	0.758	0.57	1.2656	-0.56838	-0.719369	4087.33	UGT1A1	UDP glucuronosyltransferase family 1 member A1
90024	0.102	0.0191	0.3069	-2.3436	-0.719222	116.43	FLJ20021	uncharacterized LOC90024
11018	0.00277	7.88e-05	0.1822	-3.94793	-0.719154	1020.81	TMED1	transmembrane p24 trafficking protein 1
284439	0.0523	0.00663	0.2649	-2.71474	-0.719103	337.24	SLC25A42	solute carrier family 25 member 42
172	0.0129	0.000772	0.2138	-3.36248	-0.718881	502.37	AFG3L1P	AFG3 like matrix AAA peptidase subunit 1, pseudogene
64132	1.08e-06	2.78e-09	0.1209	-5.94428	-0.718801	818.83	XYLT2	xylosyltransferase 2
388564	0.183	0.0495	0.3659	-1.96449	-0.718768	81.42	TMEM238	transmembrane protein 238
113230	0.245	0.08	0.4105	-1.75056	-0.718614	365.52	MISP3	MISP family member 3
54910	0.0195	0.00146	0.2257	-3.18156	-0.718214	404.57	SEMA4C	semaphorin 4C
5768	0.189	0.052	0.3695	-1.9433	-0.718001	24205.4	QSOX1	quiescin sulfhydryl oxidase 1
148398	0.0282	0.00254	0.2378	-3.01851	-0.717812	155.08	SAMD11	sterile alpha motif domain containing 11
6799	0.354	0.148	0.4965	-1.44486	-0.717311	122.21	SULT1A2	sulfotransferase family 1A member 2
4636	0.0906	0.016	0.2975	-2.40992	-0.716978	810.93	MYL5	myosin light chain 5
284612	0.623	0.4	0.8522	-0.841067	-0.716721	89.11	SYPL2	synaptophysin like 2
105370458	0.138	0.0314	0.3329	-2.15185	-0.716265	43.52	SEC23A-AS1	SEC23A antisense RNA 1
9289	0.17	0.0436	0.3549	-2.01782	-0.716034	2096.06	ADGRG1	adhesion G protein-coupled receptor G1
84988	0.0161	0.00107	0.2184	-3.27164	-0.714545	981.89	PPP1R16A	protein phosphatase 1 regulatory subunit 16A
51005	0.0416	0.0046	0.2517	-2.83368	-0.713299	219.68	AMDHD2	amidohydrolase domain containing 2
388284	0.0839	0.0142	0.2907	-2.45275	-0.712974	41.12	C16orf86	chromosome 16 open reading frame 86
132299	0.136	0.0305	0.3291	-2.16315	-0.711931	2334.65	OCIAD2	OCIA domain containing 2
145837	NA	0.298	0.6839	-1.04041	-0.711537	11.87	DRAIC	downregulated RNA in cancer, inhibitor of cell invasion and migration
6929	0.035	0.00355	0.244	-2.916	-0.711465	2092.94	TCF3	transcription factor 3
28	0.444	0.22	0.58	-1.22623	-0.71127	283.5	ABO	ABO, alpha 1-3-N-acetylgalactosaminyltransferase and alpha 1-3-galactosyltransferase
90187	0.369	0.16	0.5055	-1.40631	-0.71092	83.82	EMILIN3	elastin microfibril interfacer 3
5216	0.058	0.00776	0.267	-2.66231	-0.710915	10074.7	PFN1	profilin 1
27077	1.13e-05	5.47e-08	0.1308	-5.43516	-0.710692	387.82	B9D1	B9 domain containing 1
55124	NA	0.243	0.6081	-1.16863	-0.710607	10.5	PIWIL2	piwi like RNA-mediated gene silencing 2
9351	0.351	0.147	0.4893	-1.45186	-0.710364	1654.4	NHERF2	NHERF family PDZ scaffold protein 2
57412	0.555	0.325	0.7203	-0.984134	-0.70888	42.48	AS3MT	arsenite methyltransferase
4793	0.00595	0.000248	0.1934	-3.66448	-0.708778	513.36	NFKBIB	NFKB inhibitor beta
100874260	0.0991	0.0183	0.3003	-2.36009	-0.708703	150.42	UBE2CP5	ubiquitin conjugating enzyme E2 C pseudogene 5
55009	0.00534	0.000209	0.1911	-3.70818	-0.708647	427.64	FAM174C	family with sequence similarity 174 member C
4810	0.449	0.224	0.5831	-1.21508	-0.708565	218.17	NHS	NHS actin remodeling regulator
9762	0.0808	0.0134	0.2864	-2.47406	-0.708509	2069.39	LZTS3	leucine zipper tumor suppressor family member 3
3977	0.295	0.11	0.4425	-1.60044	-0.708203	314.18	LIFR	LIF receptor subunit alpha
55501	0.109	0.0216	0.3081	-2.2978	-0.707879	465.66	CHST12	carbohydrate sulfotransferase 12
124220	0.534	0.302	0.6851	-1.03172	-0.706804	995.3	ZG16B	zymogen granule protein 16B
29997	0.153	0.0369	0.3386	-2.08693	-0.706663	2413.8	NOP53	NOP53 ribosome biogenesis factor
105376689	0.426	0.204	0.5564	-1.2694	-0.706331	24.98	LOC105376689	translation initiation factor IF-2
140823	0.04	0.00436	0.2477	-2.85078	-0.706144	841.68	ROMO1	reactive oxygen species modulator 1
9900	0.638	0.417	0.8689	-0.812271	-0.705748	31.04	SV2A	synaptic vesicle glycoprotein 2A
100134713	0.0498	0.00615	0.2576	-2.73942	-0.705636	296.13	NDUFB2-AS1	NDUFB2 antisense RNA 1
54531	1.78e-05	9.23e-08	0.1321	-5.34133	-0.705528	470.01	MIER2	MIER family member 2
105376074	0.319	0.125	0.4594	-1.53553	-0.705454	16.58	LOC105376074
8878	0.0662	0.00963	0.2725	-2.58887	-0.705446	8336.4	SQSTM1	sequestosome 1
3912	0.189	0.0523	0.3635	-1.94051	-0.705304	3912.07	LAMB1	laminin subunit beta 1
126789	0.0489	0.00592	0.2562	-2.75236	-0.705116	371.83	PUSL1	pseudouridine synthase like 1
81858	0.00551	0.00022	0.1908	-3.6952	-0.705115	845.59	SHARPIN	SHANK associated RH domain interactor
64129	0.182	0.0489	0.358	-1.96935	-0.705107	6426.86	TINAGL1	tubulointerstitial nephritis antigen like 1
6525	0.0809	0.0134	0.2851	-2.47282	-0.705089	875.21	SMTN	smoothelin
285051	NA	0.161	0.5029	-1.4017	-0.70486	12.63	STPG4	sperm-tail PG-rich repeat containing 4
83855	0.00128	2.72e-05	0.168	-4.19578	-0.704761	679.39	KLF16	KLF transcription factor 16
222171	0.124	0.0263	0.3169	-2.22241	-0.704184	1115.27	PRR15	proline rich 15
81618	0.0289	0.00264	0.2341	-3.00726	-0.704136	3789.77	ITM2C	integral membrane protein 2C
7852	0.468	0.241	0.6002	-1.17297	-0.703996	646.68	CXCR4	C-X-C motif chemokine receptor 4
9696	0.00533	0.000207	0.1897	-3.71076	-0.703865	627.95	CROCC	ciliary rootlet coiled-coil, rootletin
3434	0.155	0.038	0.3391	-2.07527	-0.70374	20.34	IFIT1	interferon induced protein with tetratricopeptide repeats 1
4294	0.0154	0.00101	0.214	-3.28791	-0.703519	314.52	MAP3K10	mitogen-activated protein kinase kinase kinase 10
5865	0.423	0.202	0.5509	-1.277	-0.703507	2521.97	RAB3B	RAB3B, member RAS oncogene family
11285	0.00169	4.03e-05	0.1713	-4.10593	-0.703307	623.94	B4GALT7	beta-1,4-galactosyltransferase 7
84777	0.0731	0.0113	0.2774	-2.53481	-0.703189	86.32	DLGAP1-AS2	DLGAP1 antisense RNA 2
80237	0.0129	0.000771	0.2091	-3.36295	-0.703052	315.32	ELL3	elongation factor for RNA polymerase II 3
105372435	0.0651	0.00936	0.2706	-2.59859	-0.703052	31.79	LOC105372435	uncharacterized LOC105372435
23117	0.0925	0.0165	0.2931	-2.39849	-0.702977	435	NPIPB3	nuclear pore complex interacting protein family member B3
376497	0.0738	0.0114	0.2778	-2.5296	-0.702817	640.44	SLC27A1	solute carrier family 27 member 1
9732	0.362	0.154	0.4927	-1.42472	-0.701911	130.82	DOCK4	dedicator of cytokinesis 4
574407	0.323	0.128	0.4612	-1.52167	-0.70176	24.79	OBSCN-AS1	OBSCN antisense RNA 1
115098	0.0262	0.00228	0.2299	-3.05046	-0.701267	992.18	CCDC124	coiled-coil domain containing 124
339988	0.305	0.116	0.4449	-1.57392	-0.70018	15.14	LINC02481	long intergenic non-protein coding RNA 2481
112268444	0.0874	0.0151	0.288	-2.43033	-0.699979	21.71	LOC112268444
50619	0.278	0.0993	0.4245	-1.64843	-0.699789	24.57	DEF6	DEF6 guanine nucleotide exchange factor
100616439	0.0524	0.00665	0.2577	-2.7137	-0.699188	42.13	MIR4658	microRNA 4658
100507507	0.132	0.0292	0.3207	-2.18017	-0.699143	233.01	FAM131B-AS2	FAM131B antisense RNA 2
140465	0.115	0.0234	0.3084	-2.26648	-0.698998	486.87	MYL6B	myosin light chain 6B
338094	0.392	0.177	0.5171	-1.35144	-0.698768	195.67	FAM151A	family with sequence similarity 151 member A
55620	0.104	0.0197	0.2997	-2.33134	-0.698613	927.04	STAP2	signal transducing adaptor family member 2
4597	0.346	0.143	0.4768	-1.46385	-0.698029	3303.26	MVD	mevalonate diphosphate decarboxylase
6182	0.145	0.0338	0.3287	-2.12231	-0.697665	1142.53	MRPL12	mitochondrial ribosomal protein L12
56926	0.0359	0.00371	0.2404	-2.90203	-0.697635	2573.04	NCLN	nicalin
81544	0.0871	0.015	0.2863	-2.43245	-0.696348	389.22	GDPD5	glycerophosphodiester phosphodiesterase domain containing 5
977	0.00496	0.000183	0.1861	-3.74076	-0.696232	9635.61	CD151	CD151 molecule (Raph blood group)
339229	0.0186	0.00134	0.2171	-3.20725	-0.696172	506.23	OXLD1	oxidoreductase like domain containing 1
140467	0.0615	0.0086	0.2649	-2.62748	-0.695975	408.41	ZNF358	zinc finger protein 358
441478	0.328	0.131	0.4599	-1.51193	-0.69531	489.5	NRARP	NOTCH regulated ankyrin repeat protein
80774	0.103	0.0194	0.2974	-2.33759	-0.695112	35.33	LIMD2	LIM domain containing 2
654433	0.762	0.575	1.2393	-0.560732	-0.694931	551.1	PAX8-AS1	PAX8 antisense RNA 1
51690	0.0686	0.0101	0.2702	-2.57101	-0.694643	622.52	LSM7	LSM7 homolog, U6 small nuclear RNA and mRNA degradation associated
54932	0.017	0.00118	0.2141	-3.24438	-0.694536	335.14	EXD3	exonuclease 3'-5' domain containing 3
10226	0.105	0.0202	0.299	-2.32237	-0.694423	2203.03	PLIN3	perilipin 3
89848	0.00971	0.000509	0.1997	-3.47598	-0.694301	515.02	FCHSD1	FCH and double SH3 domains 1
1036	0.663	0.446	0.9085	-0.762531	-0.692797	141.51	CDO1	cysteine dioxygenase type 1
80741	0.328	0.13	0.4581	-1.51221	-0.692794	14.45	LY6G5C	lymphocyte antigen 6 family member G5C
2797	NA	0.0752	0.3893	-1.77943	-0.692785	12.08	GNRH2	gonadotropin releasing hormone 2
333926	0.0226	0.00181	0.2221	-3.11933	-0.69269	134.36	PPM1J	protein phosphatase, Mg2+/Mn2+ dependent 1J
57787	0.00355	0.000116	0.1797	-3.85508	-0.692613	629.12	MARK4	microtubule affinity regulating kinase 4
8227	3.29e-05	1.95e-07	0.133	-5.20443	-0.692386	1307.16	AKAP17A	A-kinase anchoring protein 17A
79792	0.106	0.0206	0.2989	-2.31474	-0.691777	945.94	GSDMD	gasdermin D
124044	0.0767	0.0123	0.2762	-2.50429	-0.69177	322.04	SPATA2L	spermatogenesis associated 2 like
100506472	0.0726	0.0111	0.2724	-2.53926	-0.691626	60.56	LOC100506472	uncharacterized LOC100506472
9965	0.585	0.357	0.7507	-0.921279	-0.691604	3264.84	FGF19	fibroblast growth factor 19
10467	0.0161	0.00107	0.2112	-3.27209	-0.691142	1682.05	ZNHIT1	zinc finger HIT-type containing 1
90480	0.0741	0.0115	0.2735	-2.52591	-0.690926	950.64	GADD45GIP1	GADD45G interacting protein 1
8508	0.00275	7.74e-05	0.1747	-3.95233	-0.690498	4432.65	NIPSNAP1	nipsnap homolog 1
260294	0.0197	0.00148	0.2172	-3.17875	-0.690389	556.58	NSUN5P2	NSUN5 pseudogene 2
51734	0.0668	0.00975	0.2671	-2.58441	-0.690367	538.75	MSRB1	methionine sulfoxide reductase B1
3752	0.652	0.433	0.8798	-0.784092	-0.689857	78.39	KCND3	potassium voltage-gated channel subfamily D member 3
9516	0.000287	3.14e-06	0.1479	-4.66159	-0.689481	3772.49	LITAF	lipopolysaccharide induced TNF factor
6876	0.0686	0.0101	0.2681	-2.57075	-0.689331	866.26	TAGLN	transgelin
85358	0.209	0.0623	0.3697	-1.86393	-0.689142	115.42	SHANK3	SH3 and multiple ankyrin repeat domains 3
11098	0.196	0.0559	0.3603	-1.91199	-0.688798	1676.66	PRSS23	serine protease 23
101060389	0.113	0.0226	0.3021	-2.27981	-0.688712	109.76	TBC1D3D	TBC1 domain family member 3D
1855	0.000557	8.3e-06	0.1543	-4.45735	-0.687849	2670.38	DVL1	dishevelled segment polarity protein 1
57016	0.625	0.402	0.8211	-0.83743	-0.687653	16557.2	AKR1B10	aldo-keto reductase family 1 member B10
5009	0.821	0.663	1.5762	-0.436118	-0.687389	179.42	OTC	ornithine transcarbamylase
2030	0.442	0.218	0.5579	-1.23183	-0.687221	296.24	SLC29A1	solute carrier family 29 member 1 (Augustine blood group)
4939	0.674	0.461	0.9325	-0.736872	-0.687151	17.25	OAS2	2'-5'-oligoadenylate synthetase 2
100500842	0.00371	0.000123	0.1788	-3.84075	-0.686822	767.14	MIR3652	microRNA 3652
4549	0.0316	0.003	0.2314	-2.96725	-0.686582	62578.1	RNR1	s-rRNA
1056	0.223	0.0689	0.3773	-1.81906	-0.686296	13.79	CEL	carboxyl ester lipase
105377359	NA	0.233	0.5755	-1.19207	-0.68606	10.18	LOC105377359
728489	0.212	0.0638	0.3699	-1.8537	-0.685604	56.32	DNLZ	DNL-type zinc finger
105371730	0.047	0.00559	0.2474	-2.77109	-0.685589	56.52	LOC105371730	uncharacterized LOC105371730
105372245	0.139	0.0316	0.319	-2.14895	-0.685535	19.28	LOC105372245	uncharacterized LOC105372245
58191	0.189	0.052	0.3526	-1.94292	-0.685161	3296.14	CXCL16	C-X-C motif chemokine ligand 16
767557	0.0308	0.00288	0.2297	-2.98077	-0.684561	203.97	SYS1-DBNDD2	SYS1-DBNDD2 readthrough (NMD candidate)
128312	0.178	0.0472	0.3447	-1.98421	-0.683894	18.66	H2BC26	H2B clustered histone 26
4343	0.0753	0.0119	0.2717	-2.51622	-0.683702	2363.65	MOV10	Mov10 RISC complex RNA helicase
29844	0.00565	0.000227	0.1854	-3.68709	-0.683661	247.11	TFPT	TCF3 fusion partner
27185	0.363	0.155	0.4804	-1.42122	-0.6827	13.48	DISC1	DISC1 scaffold protein
43	NA	NA	0.8796	-0.77589	-0.682435	233.83	ACHE	acetylcholinesterase (Cartwright blood group)
105370504	0.368	0.159	0.484	-1.40975	-0.682333	128.33	LOC105370504	uncharacterized LOC105370504
9454	0.259	0.0882	0.4002	-1.70511	-0.682309	184.62	HOMER3	homer scaffold protein 3
1646	0.604	0.378	0.7733	-0.882202	-0.682246	2594.13	AKR1C2	aldo-keto reductase family 1 member C2
11153	0.177	0.0468	0.3432	-1.98812	-0.682233	398.24	FICD	FIC domain protein adenylyltransferase
79816	0.606	0.381	0.7783	-0.876278	-0.682021	38.02	TLE6	TLE family member 6, subcortical maternal complex member
147166	0.346	0.143	0.4661	-1.463	-0.681955	652.37	TRIM16L	tripartite motif containing 16 like
717	0.645	0.424	0.8535	-0.798961	-0.681916	226.1	C2	complement C2
2817	0.115	0.0237	0.3011	-2.26241	-0.68117	1287.3	GPC1	glypican 1
112267958	0.22	0.0674	0.3724	-1.82913	-0.681166	121.34	KLC4-AS1	KLC4 antisense RNA 1
2275	0.472	0.244	0.5842	-1.16412	-0.680096	54.69	FHL3	four and a half LIM domains 3
4684	0.684	0.472	0.9463	-0.718612	-0.680043	265.58	NCAM1	neural cell adhesion molecule 1
7264	0.0464	0.00547	0.2448	-2.77792	-0.680037	1646.66	GFUS	GDP-L-fucose synthase
7542	0.0121	0.000699	0.2006	-3.39013	-0.6799	495.84	ZFPL1	zinc finger protein like 1
284021	0.321	0.126	0.4443	-1.53012	-0.679852	80.27	MILR1	mast cell immunoglobulin like receptor 1
10634	0.00837	0.00041	0.1923	-3.53379	-0.679645	511.68	GAS2L1	growth arrest specific 2 like 1
407006	0.202	0.0589	0.3598	-1.88871	-0.679552	22.86	MIR221	microRNA 221
93974	0.0408	0.00447	0.239	-2.84282	-0.679476	2922.93	ATP5IF1	ATP synthase inhibitory factor subunit 1
102466751	0.373	0.162	0.4857	-1.39878	-0.67939	21.94	MIR6859-1	microRNA 6859-1
101927541	NA	0.255	0.5963	-1.139	-0.679181	12.2	LINC01273	long intergenic non-protein coding RNA 1273
112770	0.0212	0.00165	0.2158	-3.14677	-0.679126	1366.73	GLMP	glycosylated lysosomal membrane protein
10975	0.0195	0.00146	0.2134	-3.18234	-0.679032	2119.57	UQCR11	ubiquinol-cytochrome c reductase, complex III subunit XI
5300	0.0193	0.00143	0.213	-3.18764	-0.679028	911.54	PIN1	peptidylprolyl cis/trans isomerase, NIMA-interacting 1
51454	0.22	0.0674	0.3711	-1.82927	-0.678848	594.07	GULP1	GULP PTB domain containing engulfment adaptor 1
388796	0.0748	0.0117	0.2691	-2.5198	-0.678066	211.55	SNHG17	small nucleolar RNA host gene 17
6187	0.178	0.0472	0.3415	-1.98422	-0.677655	24547.8	RPS2	ribosomal protein S2
65078	0.197	0.0563	0.3549	-1.90903	-0.677591	196.73	RTN4R	reticulon 4 receptor
10840	0.783	0.605	1.3103	-0.516898	-0.677296	173.93	ALDH1L1	aldehyde dehydrogenase 1 family member L1
54843	0.247	0.081	0.3881	-1.74482	-0.677237	1878.1	SYTL2	synaptotagmin like 2
5819	0.0567	0.0075	0.2533	-2.67395	-0.677217	5846.94	NECTIN2	nectin cell adhesion molecule 2
80772	0.0307	0.00286	0.2271	-2.98189	-0.677109	1056.68	CPTP	ceramide-1-phosphate transfer protein
79629	0.0839	0.0142	0.2759	-2.45245	-0.676597	575.17	OCEL1	occludin/ELL domain containing 1
100529264	0.000946	1.76e-05	0.1576	-4.29302	-0.676582	800.81	RAB4B-EGLN2	RAB4B-EGLN2 readthrough (NMD candidate)
2646	0.27	0.0946	0.4046	-1.67148	-0.676266	360.36	GCKR	glucokinase regulator
2947	0.195	0.0554	0.3529	-1.91582	-0.676003	3973.87	GSTM3	glutathione S-transferase mu 3
23564	0.0235	0.00192	0.2178	-3.10204	-0.675687	1120.26	DDAH2	dimethylarginine dimethylaminohydrolase 2
375484	0.265	0.0918	0.4008	-1.68577	-0.675646	232.96	SIMC1	SUMO interacting motifs containing 1
105376335	NA	0.128	0.4435	-1.52302	-0.675469	10.71	LOC105376335	serine/arginine repetitive matrix protein 1-like
51246	6.4e-05	4.55e-07	0.1339	-5.0442	-0.675216	3388.88	SHISA5	shisa family member 5
8934	0.173	0.0451	0.337	-2.00334	-0.675162	1079.95	RAB29	RAB29, member RAS oncogene family
5002	0.468	0.241	0.5755	-1.17232	-0.674664	2277.31	SLC22A18	solute carrier family 22 member 18
2584	0.225	0.0699	0.3722	-1.81244	-0.674616	248.09	GALK1	galactokinase 1
58473	0.349	0.145	0.4628	-1.45741	-0.674525	1756.87	PLEKHB1	pleckstrin homology domain containing B1
10100	0.633	0.411	0.8207	-0.821614	-0.674299	18.33	TSPAN2	tetraspanin 2
23413	0.216	0.0656	0.3661	-1.84117	-0.673983	328.2	NCS1	neuronal calcium sensor 1
875	0.525	0.294	0.6409	-1.04969	-0.672786	573.18	CBS	cystathionine beta-synthase
729873	0.0369	0.00387	0.2329	-2.88823	-0.672755	74.6	TBC1D3	TBC1 domain family member 3
163183	0.00574	0.000235	0.1829	-3.67818	-0.672662	493.07	SYNE4	spectrin repeat containing nuclear envelope family member 4
10952	0.0269	0.00237	0.2212	-3.03931	-0.672157	1583.52	SEC61B	SEC61 translocon subunit beta
6176	0.151	0.0362	0.3208	-2.09483	-0.67197	14839.3	RPLP1	ribosomal protein lateral stalk subunit P1
107984208	0.321	0.127	0.4397	-1.52785	-0.671785	13.55	USP6NL-AS1	USP6NL antisense RNA 1
55238	0.0196	0.00148	0.2113	-3.17947	-0.671745	657.01	SLC38A7	solute carrier family 38 member 7
5880	0.459	0.233	0.5628	-1.19348	-0.671673	1186.1	RAC2	Rac family small GTPase 2
57558	0.00924	0.000474	0.1921	-3.49527	-0.671374	392.77	USP35	ubiquitin specific peptidase 35
54971	0.0115	0.00065	0.1968	-3.40977	-0.670887	233.81	BANP	BTG3 associated nuclear protein
79874	0.0509	0.00635	0.2458	-2.7291	-0.670857	541.1	RABEP2	rabaptin, RAB GTPase binding effector protein 2
64975	0.0446	0.00517	0.2399	-2.79652	-0.670782	798.59	MRPL41	mitochondrial ribosomal protein L41
10573	0.0207	0.00159	0.2124	-3.15698	-0.670556	955.87	MRPL28	mitochondrial ribosomal protein L28
58495	0.0772	0.0124	0.268	-2.50025	-0.670155	228.96	OVOL2	ovo like zinc finger 2
55080	0.174	0.0454	0.3347	-2.00091	-0.669674	934.34	TAPBPL	TAP binding protein like
581	0.0381	0.00403	0.2327	-2.87554	-0.669124	2521.65	BAX	BCL2 associated X, apoptosis regulator
114794	0.296	0.11	0.4179	-1.5998	-0.668583	653.64	ELFN2	extracellular leucine rich repeat and fibronectin type III domain containing 2
7355	0.00979	0.000516	0.1924	-3.47206	-0.668145	1541.21	SLC35A2	solute carrier family 35 member A2
83667	0.0194	0.00145	0.2098	-3.18407	-0.667914	940.31	SESN2	sestrin 2
8740	0.618	0.394	0.7842	-0.851618	-0.667876	28.92	TNFSF14	TNF superfamily member 14
80270	0.338	0.138	0.4497	-1.48502	-0.667846	416.61	HSD3B7	hydroxy-delta-5-steroid dehydrogenase, 3 beta- and steroid delta-isomerase 7
147685	0.357	0.151	0.4647	-1.43491	-0.666826	15.95	C19orf18	chromosome 19 open reading frame 18
129293	0.557	0.327	0.6801	-0.980206	-0.666599	18.17	TRABD2A	TraB domain containing 2A
3280	0.103	0.0194	0.2846	-2.33799	-0.665472	962.37	HES1	hes family bHLH transcription factor 1
3931	0.0877	0.0152	0.2741	-2.42775	-0.665413	109.73	LCAT	lecithin-cholesterol acyltransferase
116412	0.0686	0.0101	0.2588	-2.5709	-0.665375	70.02	ZNF837	zinc finger protein 837
51760	0.265	0.0917	0.3944	-1.68664	-0.665183	157.29	SYT17	synaptotagmin 17
5605	0.00602	0.000254	0.1818	-3.65782	-0.665116	2312.3	MAP2K2	mitogen-activated protein kinase kinase 2
112268426	0.522	0.291	0.6291	-1.05685	-0.664874	82.58	LOC112268426
8538	0.54	0.309	0.6528	-1.01809	-0.664569	37.73	BARX2	BARX homeobox 2
54480	0.0466	0.00552	0.2394	-2.77473	-0.664386	2559.85	CHPF2	chondroitin polymerizing factor 2
101927949	NA	0.123	0.4305	-1.54283	-0.664258	11.49	LOC101927949	uncharacterized LOC101927949
51301	0.238	0.0764	0.3745	-1.77197	-0.663622	316.46	GCNT4	glucosaminyl (N-acetyl) transferase 4
3292	0.0628	0.00888	0.2535	-2.61668	-0.663395	136.98	HSD17B1	hydroxysteroid 17-beta dehydrogenase 1
102723385	0.122	0.0259	0.2977	-2.22816	-0.663332	23.63	COQ7-DT	COQ7 divergent transcript
105374151	0.208	0.0618	0.3549	-1.86768	-0.662859	273.25	LOC105374151	uncharacterized LOC105374151
4856	0.312	0.12	0.4267	-1.55343	-0.662838	88.99	CCN3	cellular communication network factor 3
51226	0.132	0.0292	0.3037	-2.18124	-0.662532	60.9	COPZ2	COPI coat complex subunit zeta 2
130576	0.462	0.235	0.5578	-1.18777	-0.662517	631.43	LYPD6B	LY6/PLAUR domain containing 6B
9127	NA	0.24	0.5636	-1.17525	-0.662317	10.48	P2RX6	purinergic receptor P2X 6
2548	0.0227	0.00182	0.2124	-3.11758	-0.662135	2258.7	GAA	alpha glucosidase
51157	0.134	0.0296	0.3043	-2.17508	-0.661787	332.94	ZNF580	zinc finger protein 580
256355	0.273	0.0961	0.3975	-1.66413	-0.661522	33.62	RPS2P32	ribosomal protein S2 pseudogene 32
162989	0.0681	0.01	0.2568	-2.5748	-0.661095	567.32	DEDD2	death effector domain containing 2
645431	0.24	0.0777	0.3744	-1.7644	-0.660628	26.61	FUT8-AS1	FUT8 antisense RNA 1
51092	0.108	0.0213	0.2866	-2.30287	-0.660106	1267.52	SIDT2	SID1 transmembrane family member 2
51308	0.456	0.229	0.5484	-1.20232	-0.659379	44.75	REEP2	receptor accessory protein 2
11074	0.483	0.254	0.5766	-1.1418	-0.658343	662.07	TRIM31	tripartite motif containing 31
283209	0.405	0.187	0.4984	-1.3209	-0.65829	845.66	PGM2L1	phosphoglucomutase 2 like 1
100506428	0.0606	0.00834	0.2494	-2.63792	-0.657886	29.97	CBR3-AS1	CBR3 antisense RNA 1
107984345	0.425	0.203	0.5173	-1.27172	-0.65783	15.91	SMIM38	small integral membrane protein 38
64838	0.0464	0.00546	0.2367	-2.77844	-0.657744	707.67	FNDC4	fibronectin type III domain containing 4
85012	0.0161	0.00107	0.201	-3.27058	-0.657537	294.85	TCEAL3	transcription elongation factor A like 3
107987261	NA	0.13	0.4339	-1.51396	-0.656899	11.66	LOC107987261
29903	0.199	0.0574	0.3457	-1.89988	-0.656864	189.42	CCDC106	coiled-coil domain containing 106
344838	0.613	0.389	0.7622	-0.861675	-0.656736	13.79	PAQR9	progestin and adipoQ receptor family member 9
51291	0.0194	0.00144	0.2059	-3.18557	-0.656026	570.73	GMIP	GEM interacting protein
84337	0.00805	0.000386	0.1848	-3.54917	-0.655874	1072.03	ELOF1	elongation factor 1
1198	0.024	0.00198	0.212	-3.0934	-0.65577	1153.34	CLK3	CDC like kinase 3
283130	0.25	0.0829	0.3778	-1.73426	-0.655238	98.67	SLC25A45	solute carrier family 25 member 45
8933	0.0225	0.0018	0.2098	-3.12081	-0.654847	1918.81	RTL8C	retrotransposon Gag like 8C
130557	0.000128	1.15e-06	0.1346	-4.86491	-0.65459	633.32	ZNF513	zinc finger protein 513
10819	0.261	0.0892	0.3849	-1.69973	-0.654207	54.52	OR7E14P	olfactory receptor family 7 subfamily E member 14 pseudogene
997	0.0217	0.0017	0.2083	-3.13804	-0.65365	1036.72	CDC34	cell division cycle 34, ubiqiutin conjugating enzyme
6697	0.0196	0.00148	0.2056	-3.17938	-0.653648	933.02	SPR	sepiapterin reductase
105375431	0.558	0.327	0.6671	-0.97941	-0.653402	451.75	LOC105375431	uncharacterized LOC105375431
54850	0.00169	4.06e-05	0.1591	-4.10426	-0.65286	356.53	FBXL12	F-box and leucine rich repeat protein 12
221060	0.4	0.183	0.4893	-1.33309	-0.652266	13.38	RPP38-DT	RPP38 divergent transcript
9308	0.321	0.127	0.4267	-1.52787	-0.65201	26.84	CD83	CD83 molecule
6769	0.577	0.348	0.6947	-0.938047	-0.651626	59.24	STAC	SH3 and cysteine rich domain
107985541	NA	0.418	0.8035	-0.809782	-0.650695	8.43	LOC107985541	uncharacterized LOC107985541
103021165	0.342	0.141	0.4416	-1.47317	-0.650537	125.31	CASC19	cancer susceptibility 19
81796	0.3	0.112	0.4099	-1.58707	-0.650492	186.84	SLCO5A1	solute carrier organic anion transporter family member 5A1
134549	0.138	0.0311	0.3016	-2.15585	-0.650133	564.69	SHROOM1	shroom family member 1
51172	0.0948	0.0171	0.2726	-2.38392	-0.649926	352.84	NAGPA	N-acetylglucosamine-1-phosphodiester alpha-N-acetylglucosaminidase
27352	0.0696	0.0104	0.2536	-2.56268	-0.649795	3760.55	SGSM3	small G protein signaling modulator 3
51728	0.0108	0.000594	0.1891	-3.43441	-0.649332	436.26	POLR3K	RNA polymerase III subunit K
84879	0.484	0.255	0.5697	-1.13853	-0.648651	297.17	MFSD2A	MFSD2 lysolipid transporter A, lysophospholipid
27018	0.0179	0.00127	0.201	-3.22323	-0.648019	1422.33	BEX3	brain expressed X-linked 3
102723811	NA	0.269	0.5864	-1.10456	-0.647676	12.27	LOC102723811	uncharacterized LOC102723811
10253	0.198	0.0569	0.34	-1.90446	-0.647563	831.49	SPRY2	sprouty RTK signaling antagonist 2
100291105	0.157	0.0385	0.3122	-2.0695	-0.64609	25.71	RBM38-AS1	RBM38 antisense RNA 1
6231	0.268	0.0936	0.3852	-1.67683	-0.645927	3622.12	RPS26	ribosomal protein S26
147947	0.356	0.15	0.4492	-1.43807	-0.645923	171.98	ZNF542P	zinc finger protein 542, pseudogene
56667	0.423	0.201	0.5047	-1.2786	-0.645274	8266.41	MUC13	mucin 13, cell surface associated
102724560	0.565	0.335	0.6687	-0.964668	-0.645037	538.53	LOC102724560	cystathionine beta-synthase like
100302132	0.14	0.0319	0.3005	-2.14554	-0.644788	30.66	MIR1182	microRNA 1182
2041	0.108	0.0212	0.2798	-2.30469	-0.644758	1609.65	EPHA1	EPH receptor A1
1999	0.13	0.0286	0.2946	-2.18868	-0.644687	10477.9	ELF3	E74 like ETS transcription factor 3
10763	0.3	0.113	0.4063	-1.58601	-0.644345	71.92	NES	nestin
105374608	0.357	0.151	0.4485	-1.43551	-0.643839	15.3	LOC105374608	uncharacterized LOC105374608
6838	0.00337	0.000104	0.1659	-3.88006	-0.643636	1908.23	SURF6	surfeit 6
90580	0.000857	1.55e-05	0.1489	-4.32128	-0.64347	307.28	TIMM29	translocase of inner mitochondrial membrane 29
7314	0.0282	0.00254	0.213	-3.01854	-0.643096	14271.4	UBB	ubiquitin B
201181	0.3	0.113	0.4052	-1.58652	-0.642896	18.81	ZNF385C	zinc finger protein 385C
3177	0.245	0.0799	0.3669	-1.75101	-0.64243	1196.93	SLC29A2	solute carrier family 29 member 2
6183	0.0176	0.00124	0.1989	-3.22886	-0.642112	657.39	MRPS12	mitochondrial ribosomal protein S12
84277	0.00515	0.000196	0.1724	-3.72406	-0.642008	349.96	DNAJC30	DnaJ heat shock protein family (Hsp40) member C30
105377644	0.0372	0.00392	0.2226	-2.88438	-0.641996	51.02	LOC105377644	uncharacterized LOC105377644
55201	0.0131	0.000785	0.1911	-3.35805	-0.64172	729.4	MAP1S	microtubule associated protein 1S
94097	0.0718	0.0109	0.252	-2.54558	-0.641557	702.75	SFXN5	sideroflexin 5
5195	0.000719	1.18e-05	0.1464	-4.38052	-0.641292	550.46	PEX14	peroxisomal biogenesis factor 14
9510	0.131	0.0289	0.2935	-2.18458	-0.641106	145.04	ADAMTS1	ADAM metallopeptidase with thrombospondin type 1 motif 1
7277	0.327	0.13	0.423	-1.51407	-0.640442	2565.08	TUBA4A	tubulin alpha 4a
10591	0.109	0.0216	0.2789	-2.29654	-0.64041	885.02	DNPH1	2'-deoxynucleoside 5'-phosphate N-hydrolase 1
6171	0.166	0.042	0.3148	-2.03328	-0.640074	8629.8	RPL41	ribosomal protein L41
8764	0.0825	0.0138	0.2599	-2.46238	-0.639975	1295.18	TNFRSF14	TNF receptor superfamily member 14
100289561	0.0531	0.00685	0.2366	-2.70413	-0.639707	101.59	LOC100289561	uncharacterized LOC100289561
64981	0.0598	0.0082	0.242	-2.64352	-0.639649	901.64	MRPL34	mitochondrial ribosomal protein L34
92292	0.616	0.391	0.7462	-0.856986	-0.63947	47.74	GLYATL1	glycine-N-acyltransferase like 1
112268052	0.0855	0.0146	0.2618	-2.44252	-0.639342	94.83	LOC112268052
10610	0.359	0.153	0.4468	-1.43071	-0.639301	40.45	ST6GALNAC2	ST6 N-acetylgalactosaminide alpha-2,6-sialyltransferase 2
1512	0.237	0.0758	0.3599	-1.77577	-0.639179	4052.36	CTSH	cathepsin H
2039	0.43	0.208	0.5073	-1.25971	-0.639108	434.12	DMTN	dematin actin binding protein
79784	0.156	0.0383	0.3084	-2.07138	-0.638912	8340.63	MYH14	myosin heavy chain 14
728215	0.584	0.356	0.6914	-0.922914	-0.63808	237.93	NALF1	NALCN channel auxiliary factor 1
105377945	0.359	0.153	0.4458	-1.43028	-0.637558	140.85	LOC105377945	uncharacterized LOC105377945
8986	0.0486	0.00586	0.2313	-2.75553	-0.637386	1198.8	RPS6KA4	ribosomal protein S6 kinase A4
101927051	0.528	0.297	0.6114	-1.04241	-0.637338	50.77	PDXP-DT	PDXP divergent transcript
4509	0.0356	0.00366	0.2193	-2.90629	-0.637275	65183.8	ATP8	ATP synthase F0 subunit 8
101926941	0.388	0.173	0.468	-1.36176	-0.637262	14.6	SPRY4-AS1	SPRY4 antisense RNA 1
5590	0.0132	0.000801	0.1899	-3.35235	-0.636678	789.58	PRKCZ	protein kinase C zeta
64506	0.3	0.113	0.4011	-1.58683	-0.636556	23.49	CPEB1	cytoplasmic polyadenylation element binding protein 1
6396	0.0254	0.00216	0.2075	-3.06693	-0.636482	2931.72	SEC13	SEC13 homolog, nuclear pore and COPII coat complex component
80149	0.28	0.101	0.3872	-1.64241	-0.636006	1266.71	ZC3H12A	zinc finger CCCH-type containing 12A
4913	0.106	0.0205	0.2744	-2.31749	-0.635894	296.53	NTHL1	nth like DNA glycosylase 1
100130776	0.45	0.225	0.524	-1.21346	-0.635831	13.86	AGAP2-AS1	AGAP2 antisense RNA 1
54088	0.481	0.252	0.5548	-1.14577	-0.635697	25.14	LINC00113	long intergenic non-protein coding RNA 113
10139	0.0321	0.00307	0.2147	-2.96029	-0.63563	734.51	ARFRP1	ADP ribosylation factor related protein 1
[truncated: 6,469 more rows]
