# Supplementary material for: Taurocholic acid induces intrahepatic cholangiocyte cell proliferation via activating NRAS and YAP1
Source: PLoS One. 2026 Feb 4;21(2):e0339210. doi: 10.1371/journal.pone.0339210 (PMC12871985; doi:10.1371/journal.pone.0339210)
Supplement: S3 File — From UP regulated genes in BACO Transplant. (XLSX) [file pone.0339210.s009.xlsx]

## Sheet: TOP-1-CellCycle
From UP regulated genes in BACO Transplant
Top-Biological-Process-cell cycle
	NCBI Gene ID	Gene Symbol	Gene Name	Original Symbol
1	81929	SEH1L	SEH1 like nucleoporin	SEH1L
2	81930	KIF18A	kinesin family member 18A	KIF18A
3	163859	SDE2	SDE2 telomere maintenance homolog	SDE2
4	86	ACTL6A	actin like 6A	ACTL6A
5	90	ACVR1	activin A receptor type 1	ACVR1
6	114791	TUBGCP5	tubulin gamma complex component 5	TUBGCP5
7	114799	ESCO1	establishment of sister chromatid cohesion N-acetyltransferase 1	ESCO1
8	114821	SCAND3	SCAN domain containing 3	SCAND3
9	196	AHR	aryl hydrocarbon receptor	AHR
10	274	BIN1	bridging integrator 1	BIN1
11	288	ANK3	ankyrin 3	ANK3
12	301	ANXA1	annexin A1	ANXA1
13	311	ANXA11	annexin A11	ANXA11
14	323	APBB2	amyloid beta precursor protein binding family B member 2	APBB2
15	324	APC	APC regulator of WNT signaling pathway	APC
16	329	BIRC2	baculoviral IAP repeat containing 2	BIRC2
17	331	XIAP	X-linked inhibitor of apoptosis	XIAP
18	332	BIRC5	baculoviral IAP repeat containing 5	BIRC5
19	382	ARF6	ARF GTPase 6	ARF6
20	388	RHOB	ras homolog family member B	RHOB
21	406	BMAL1	basic helix-loop-helix ARNT like 1	BMAL1
22	115106	HAUS1	HAUS augmin like complex subunit 1	HAUS1
23	440	ASNS	asparagine synthetase (glutamine-hydrolyzing)	ASNS
24	65979	PHACTR4	phosphatase and actin regulator 4	PHACTR4
25	472	ATM	ATM serine/threonine kinase	ATM
26	545	ATR	ATR serine/threonine kinase	ATR
27	546	ATRX	ATRX chromatin remodeler	ATRX
28	580	BARD1	BRCA1 associated RING domain 1	BARD1
29	596	BCL2	BCL2 apoptosis regulator	BCL2
30	604	BCL6	BCL6 transcription repressor	BCL6
31	605	BCL7A	BAF chromatin remodeling complex subunit BCL7A	BCL7A
32	641	BLM	BLM RecQ like helicase	BLM
33	655	BMP7	bone morphogenetic protein 7	BMP7
34	663	BNIP2	BCL2 interacting protein 2	BNIP2
35	672	BRCA1	BRCA1 DNA repair associated	BRCA1
36	675	BRCA2	BRCA2 DNA repair associated	BRCA2
37	678	ZFP36L2	ZFP36 ring finger protein like 2	ZFP36L2
38	694	BTG1	BTG anti-proliferation factor 1	BTG1
39	699	BUB1	BUB1 mitotic checkpoint serine/threonine kinase	BUB1
40	701	BUB1B	BUB1 mitotic checkpoint serine/threonine kinase B	BUB1B
41	734	OSGIN2	oxidative stress induced growth inhibitor family member 2	OSGIN2
42	115426	UHRF2	ubiquitin like with PHD and ring finger domains 2	UHRF2
43	785	CACNB4	calcium voltage-gated channel auxiliary subunit beta 4	CACNB4
44	801	CALM1	calmodulin 1	CALM1
45	805	CALM2	calmodulin 2	CALM2
46	825	CAPN3	calpain 3	CAPN3
47	835	CASP2	caspase 2	CASP2
48	890	CCNA2	cyclin A2	CCNA2
49	891	CCNB1	cyclin B1	CCNB1
50	896	CCND3	cyclin D3	CCND3
51	899	CCNF	cyclin F	CCNF
52	900	CCNG1	cyclin G1	CCNG1
53	901	CCNG2	cyclin G2	CCNG2
54	904	CCNT1	cyclin T1	CCNT1
55	148362	BROX	BRO1 domain and CAAX motif containing	BROX
56	905	CCNT2	cyclin T2	CCNT2
57	983	CDK1	cyclin dependent kinase 1	CDK1
58	988	CDC5L	cell division cycle 5 like	CDC5L
59	989	SEPTIN7	septin 7	SEPTIN7
60	990	CDC6	cell division cycle 6	CDC6
61	993	CDC25A	cell division cycle 25A	CDC25A
62	995	CDC25C	cell division cycle 25C	CDC25C
63	996	CDC27	cell division cycle 27	CDC27
64	1017	CDK2	cyclin dependent kinase 2	CDK2
65	1027	CDKN1B	cyclin dependent kinase inhibitor 1B	CDKN1B
66	1028	CDKN1C	cyclin dependent kinase inhibitor 1C	CDKN1C
67	1031	CDKN2C	cyclin dependent kinase inhibitor 2C	CDKN2C
68	1033	CDKN3	cyclin dependent kinase inhibitor 3	CDKN3
69	1047	CLGN	calmegin	CLGN
70	1060	CENPC	centromere protein C	CENPC
71	1062	CENPE	centromere protein E	CENPE
72	1063	CENPF	centromere protein F	CENPF
73	1069	CETN2	centrin 2	CETN2
74	1111	CHEK1	checkpoint kinase 1	CHEK1
75	1112	FOXN3	forkhead box N3	FOXN3
76	1163	CKS1B	CDC28 protein kinase regulatory subunit 1B	CKS1B
77	1213	CLTC	clathrin heavy chain	CLTC
78	50484	RRM2B	ribonucleotide reductase regulatory TP53 inducible subunit M2B	RRM2B
79	116028	RMI2	RecQ mediated genome instability 2	RMI2
80	50511	SYCP3	synaptonemal complex protein 3	SYCP3
81	1386	ATF2	activating transcription factor 2	ATF2
82	1387	CREBBP	CREB binding protein	CREBBP
83	1407	CRY1	cryptochrome circadian regulator 1	CRY1
84	1432	MAPK14	mitogen-activated protein kinase 14	MAPK14
85	1452	CSNK1A1	casein kinase 1 alpha 1	CSNK1A1
86	1499	CTNNB1	catenin beta 1	CTNNB1
87	116224	PABIR1	PP2A Aalpha (PPP2R1A) and B55A (PPP2R2A) interacting phosphatase regulator 1	PABIR1
88	1540	CYLD	CYLD lysine 63 deubiquitinase	CYLD
89	132660	LIN54	lin-54 DREAM MuvB core complex component	LIN54
90	1594	CYP27B1	cytochrome P450 family 27 subfamily B member 1	CYP27B1
91	83540	NUF2	NUF2 component of NDC80 kinetochore complex	NUF2
92	1654	DDX3X	DEAD-box helicase 3 X-linked	DDX3X
93	1739	DLG1	discs large MAGUK scaffold protein 1	DLG1
94	1763	DNA2	DNA replication helicase/nuclease 2	DNA2
95	83695	RHNO1	RAD9-HUS1-RAD1 interacting nuclear orphan 1	RHNO1
96	1778	DYNC1H1	dynein cytoplasmic 1 heavy chain 1	DYNC1H1
97	1810	DR1	down-regulator of transcription 1	DR1
98	83742	MARVELD1	MARVEL domain containing 1	MARVELD1
99	1843	DUSP1	dual specificity phosphatase 1	DUSP1
100	1870	E2F2	E2F transcription factor 2	E2F2
101	1876	E2F6	E2F transcription factor 6	E2F6
102	1894	ECT2	epithelial cell transforming 2	ECT2
103	51053	GMNN	geminin DNA replication inhibitor	GMNN
104	1908	EDN3	endothelin 3	EDN3
105	149371	EXOC8	exocyst complex component 8	EXOC8
106	83852	SETDB2	SET domain bifurcated histone lysine methyltransferase 2	SETDB2
107	1956	EGFR	epidermal growth factor receptor	EGFR
108	1962	EHHADH	enoyl-CoA hydratase and 3-hydroxyacyl CoA dehydrogenase	EHHADH
109	51115	RMDN1	regulator of microtubule dynamics 1	RMDN1
110	1982	EIF4G2	eukaryotic translation initiation factor 4 gamma 2	EIF4G2
111	83903	HASPIN	histone H3 associated protein kinase	HASPIN
112	51143	DYNC1LI1	dynein cytoplasmic 1 light intermediate chain 1	DYNC1LI1
113	51175	TUBE1	tubulin epsilon 1	TUBE1
114	51176	LEF1	lymphoid enhancer binding factor 1	LEF1
115	2033	EP300	E1A binding protein p300	EP300
116	51191	HERC5	HECT and RLD domain containing E3 ubiquitin protein ligase 5	HERC5
117	51199	NIN	ninein	NIN
118	51203	NUSAP1	nucleolar and spindle associated protein 1	NUSAP1
119	2054	STX2	syntaxin 2	STX2
120	2059	EPS8	EGFR pathway substrate 8, signaling adaptor	EPS8
121	83990	BRIP1	BRCA1 interacting DNA helicase 1	BRIP1
122	2072	ERCC4	ERCC excision repair 4, endonuclease catalytic subunit	ERCC4
123	2074	ERCC6	ERCC excision repair 6, chromatin remodeling factor	ERCC6
124	2113	ETS1	ETS proto-oncogene 1, transcription factor	ETS1
125	84057	MND1	meiotic nuclear divisions 1	MND1
126	2146	EZH2	enhancer of zeste 2 polycomb repressive complex 2 subunit	EZH2
127	84084	RAB6C	RAB6C, member RAS oncogene family	RAB6C
128	51322	WAC	WW domain containing adaptor with coiled-coil	WAC
129	2175	FANCA	FA complementation group A	FANCA
130	2177	FANCD2	FA complementation group D2	FANCD2
131	51347	TAOK3	TAO kinase 3	TAOK3
132	51360	MBTPS2	membrane bound transcription factor peptidase, site 2	MBTPS2
133	84142	ABRAXAS1	abraxas 1, BRCA1 A complex subunit	ABRAXAS1
134	51377	UCHL5	ubiquitin C-terminal hydrolase L5	UCHL5
135	2260	FGFR1	fibroblast growth factor receptor 1	FGFR1
136	2263	FGFR2	fibroblast growth factor receptor 2	FGFR2
137	2273	FHL1	four and a half LIM domains 1	FHL1
138	2296	FOXC1	forkhead box C1	FOXC1
139	2305	FOXM1	forkhead box M1	FOXM1
140	84250	SLF1	SMC5-SMC6 complex localization factor 1	SLF1
141	2339	FNTA	farnesyltransferase, CAAX box, subunit alpha	FNTA
142	51512	GTSE1	G2 and S-phase expressed 1	GTSE1
143	51514	DTL	denticleless E3 ubiquitin protein ligase homolog	DTL
144	84327	ZBED3	zinc finger BED-type containing 3	ZBED3
145	51562	MBIP	MAP3K12 binding inhibitory protein 1	MBIP
146	51582	AZIN1	antizyme inhibitor 1	AZIN1
147	117178	SSX2IP	SSX family member 2 interacting protein	SSX2IP
148	2491	CENPI	centromere protein I	CENPI
149	51652	CHMP3	charged multivesicular body protein 3	CHMP3
150	51692	CPSF3	cleavage and polyadenylation specific factor 3	CPSF3
151	51696	HECA	hdc homolog, cell cycle regulator	HECA
152	51720	UIMC1	ubiquitin interaction motif containing 1	UIMC1
153	84515	MCM8	minichromosome maintenance 8 homologous recombination repair factor	MCM8
154	51755	CDK12	cyclin dependent kinase 12	CDK12
155	51759	C9orf78	chromosome 9 open reading frame 78	C9orf78
156	2620	GAS2	growth arrest specific 2	GAS2
157	51776	MAP3K20	mitogen-activated protein kinase kinase kinase 20	MAP3K20
158	2625	GATA3	GATA binding protein 3	GATA3
159	150094	SIK1	salt inducible kinase 1	SIK1
160	84612	PARD6B	par-6 family cell polarity regulator beta	PARD6B
161	84630	TTBK1	tau tubulin kinase 1	TTBK1
162	2770	GNAI1	G protein subunit alpha i1	GNAI1
163	2773	GNAI3	G protein subunit alpha i3	GNAI3
164	117583	PARD3B	par-3 family cell polarity regulator beta	PARD3B
165	2908	NR3C1	nuclear receptor subfamily 3 group C member 1	NR3C1
166	2932	GSK3B	glycogen synthase kinase 3 beta	GSK3B
167	166793	ZBTB49	zinc finger and BTB domain containing 49	ZBTB49
168	2956	MSH6	mutS homolog 6	MSH6
169	150465	TTL	tubulin tyrosine ligase	TTL
170	84930	MASTL	microtubule associated serine/threonine kinase like	MASTL
171	723961	INS-IGF2	INS-IGF2 readthrough	INS-IGF2
172	3064	HTT	huntingtin	HTT
173	3070	HELLS	helicase, lymphoid specific	HELLS
174	3087	HHEX	hematopoietically expressed homeobox	HHEX
175	3146	HMGB1	high mobility group box 1	HMGB1
176	3169	FOXA1	forkhead box A1	FOXA1
177	3192	HNRNPU	heterogeneous nuclear ribonucleoprotein U	HNRNPU
178	3248	HPGD	15-hydroxyprostaglandin dehydrogenase	HPGD
179	134353	LSM11	LSM11, U7 small nuclear RNA associated	LSM11
180	134359	POC5	POC5 centriolar protein	POC5
181	3364	HUS1	HUS1 checkpoint clamp component	HUS1
182	3480	IGF1R	insulin like growth factor 1 receptor	IGF1R
183	3481	IGF2	insulin like growth factor 2	IGF2
184	85417	CCNB3	cyclin B3	CCNB3
185	85444	LRRCC1	leucine rich repeat and coiled-coil centrosomal protein 1	LRRCC1
186	85459	CEP295	centrosomal protein 295	CEP295
187	151011	SEPTIN10	septin 10	SEPTIN10
188	3619	INCENP	inner centromere protein	INCENP
189	3643	INSR	insulin receptor	INSR
190	3688	ITGB1	integrin subunit beta 1	ITGB1
191	3783	KCNN4	potassium calcium-activated channel subfamily N member 4	KCNN4
192	151246	SGO2	shugoshin 2	SGO2
193	3796	KIF2A	kinesin family member 2A	KIF2A
194	3832	KIF11	kinesin family member 11	KIF11
195	3833	KIFC1	kinesin family member C1	KIFC1
196	3843	IPO5	importin 5	IPO5
197	3925	STMN1	stathmin 1	STMN1
198	3978	LIG1	DNA ligase 1	LIG1
199	3980	LIG3	DNA ligase 3	LIG3
200	4001	LMNB1	lamin B1	LMNB1
201	4040	LRP6	LDL receptor related protein 6	LRP6
202	4085	MAD2L1	mitotic arrest deficient 2 like 1	MAD2L1
203	4171	MCM2	minichromosome maintenance complex component 2	MCM2
204	4172	MCM3	minichromosome maintenance complex component 3	MCM3
205	4173	MCM4	minichromosome maintenance complex component 4	MCM4
206	4174	MCM5	minichromosome maintenance complex component 5	MCM5
207	348235	SKA2	spindle and kinetochore associated complex subunit 2	SKA2
208	4175	MCM6	minichromosome maintenance complex component 6	MCM6
209	4176	MCM7	minichromosome maintenance complex component 7	MCM7
210	4193	MDM2	MDM2 proto-oncogene	MDM2
211	4194	MDM4	MDM4 regulator of p53	MDM4
212	151648	SGO1	shugoshin 1	SGO1
213	4212	MEIS2	Meis homeobox 2	MEIS2
214	4233	MET	MET proto-oncogene, receptor tyrosine kinase	MET
215	282809	POC1B	POC1 centriolar protein B	POC1B
216	4288	MKI67	marker of proliferation Ki-67	MKI67
217	4291	MLF1	myeloid leukemia factor 1	MLF1
218	4292	MLH1	mutL homolog 1	MLH1
219	4330	MN1	MN1 proto-oncogene, transcriptional regulator	MN1
220	4361	MRE11	MRE11 homolog, double strand break repair nuclease	MRE11
221	4436	MSH2	mutS homolog 2	MSH2
222	4439	MSH5	mutS homolog 5	MSH5
223	4488	MSX2	msh homeobox 2	MSX2
224	283106	CSNK2A3	casein kinase 2 alpha 3	CSNK2A3
225	348654	GEN1	GEN1 Holliday junction 5' flap endonuclease	GEN1
226	4591	TRIM37	tripartite motif containing 37	TRIM37
227	4600	MX2	MX dynamin like GTPase 2	MX2
228	4602	MYB	MYB proto-oncogene, transcription factor	MYB
229	4603	MYBL1	MYB proto-oncogene like 1	MYBL1
230	168451	THAP5	THAP domain containing 5	THAP5
231	168448	CDC14C	cell division cycle 14C	CDC14C
232	4628	MYH10	myosin heavy chain 10	MYH10
233	4659	PPP1R12A	protein phosphatase 1 regulatory subunit 12A	PPP1R12A
234	4678	NASP	nuclear autoantigenic sperm protein	NASP
235	4683	NBN	nibrin	NBN
236	4693	NDP	norrin cystine knot growth factor NDP	NDP
237	643699	GOLGA8N	golgin A8 family member N	GOLGA8N
238	152185	SPICE1	spindle and centriole associated protein 1	SPICE1
239	4750	NEK1	NIMA related kinase 1	NEK1
240	4751	NEK2	NIMA related kinase 2	NEK2
241	4772	NFATC1	nuclear factor of activated T cells 1	NFATC1
242	4774	NFIA	nuclear factor I A	NFIA
243	4781	NFIB	nuclear factor I B	NFIB
244	4784	NFIX	nuclear factor I X	NFIX
245	4798	NFRKB	nuclear factor related to kappaB binding protein	NFRKB
246	119504	ANAPC16	anaphase promoting complex subunit 16	ANAPC16
247	4824	NKX3-1	NK3 homeobox 1	NKX3-1
248	4863	NPAT	nuclear protein, coactivator of histone transcription	NPAT
249	4869	NPM1	nucleophosmin 1	NPM1
250	4893	NRAS	NRAS proto-oncogene, GTPase	NRAS
251	283461	REDIC1	regulator of DNA class I crossover intermediates 1	C12orf40
252	348995	NUP43	nucleoporin 43	NUP43
253	283489	CHAMP1	chromosome alignment maintaining phosphoprotein 1	CHAMP1
254	4998	ORC1	origin recognition complex subunit 1	ORC1
255	5000	ORC4	origin recognition complex subunit 4	ORC4
256	5017	OVOL1	ovo like transcriptional repressor 1	OVOL1
257	5048	PAFAH1B1	platelet activating factor acetylhydrolase 1b regulatory subunit 1	PAFAH1B1
258	693175	MIR590	microRNA 590	MIR590
259	54206	ERRFI1	ERBB receptor feedback inhibitor 1	ERRFI1
260	5087	PBX1	PBX homeobox 1	PBX1
261	5108	PCM1	pericentriolar material 1	PCM1
262	5111	PCNA	proliferating cell nuclear antigen	PCNA
263	5116	PCNT	pericentrin	PCNT
264	5128	CDK17	cyclin dependent kinase 17	CDK17
265	5139	PDE3A	phosphodiesterase 3A	PDE3A
266	5218	CDK14	cyclin dependent kinase 14	CDK14
267	5229	PGGT1B	protein geranylgeranyltransferase type I subunit beta	PGGT1B
268	5243	ABCB1	ATP binding cassette subfamily B member 1	ABCB1
269	87178	PNPT1	polyribonucleotide nucleotidyltransferase 1	PNPT1
270	54443	ANLN	anillin, actin binding protein	ANLN
271	5311	PKD2	polycystin 2, transient receptor potential cation channel	PKD2
272	54464	XRN1	5'-3' exoribonuclease 1	XRN1
273	54465	ETAA1	ETAA1 activator of ATR kinase	ETAA1
274	5314	PKHD1	PKHD1 ciliary IPT domain containing fibrocystin/polyductin	PKHD1
275	5325	PLAGL1	PLAG1 like zinc finger 1	PLAGL1
276	54478	PIMREG	PICALM interacting mitotic regulator	PIMREG
277	5339	PLEC	plectin	PLEC
278	5356	PLRG1	pleiotropic regulator 1	PLRG1
279	5359	PLSCR1	phospholipid scramblase 1	PLSCR1
280	5376	PMP22	peripheral myelin protein 22	PMP22
281	54536	EXOC6	exocyst complex component 6	EXOC6
282	5395	PMS2	PMS1 homolog 2, mismatch repair system component	PMS2
283	54556	ING3	inhibitor of growth family member 3	ING3
284	5414	SEPTIN4	septin 4	SEPTIN4
285	5422	POLA1	DNA polymerase alpha 1, catalytic subunit	POLA1
286	5426	POLE	DNA polymerase epsilon, catalytic subunit	POLE
287	54617	INO80	INO80 complex ATPase subunit	INO80
288	5469	MED1	mediator complex subunit 1	MED1
289	54627	MAP10	microtubule associated protein 10	MAP10
290	5494	PPM1A	protein phosphatase, Mg2+/Mn2+ dependent 1A	PPM1A
291	5500	PPP1CB	protein phosphatase 1 catalytic subunit beta	PPP1CB
292	5501	PPP1CC	protein phosphatase 1 catalytic subunit gamma	PPP1CC
293	5510	PPP1R7	protein phosphatase 1 regulatory subunit 7	PPP1R7
294	5514	PPP1R10	protein phosphatase 1 regulatory subunit 10	PPP1R10
295	5515	PPP2CA	protein phosphatase 2 catalytic subunit alpha	PPP2CA
296	5516	PPP2CB	protein phosphatase 2 catalytic subunit beta	PPP2CB
297	5527	PPP2R5C	protein phosphatase 2 regulatory subunit B'gamma	PPP2R5C
298	5530	PPP3CA	protein phosphatase 3 catalytic subunit alpha	PPP3CA
299	5537	PPP6C	protein phosphatase 6 catalytic subunit	PPP6C
300	284071	MEIOC	meiosis specific with coiled-coil domain	MEIOC
301	5567	PRKACB	protein kinase cAMP-activated catalytic subunit beta	PRKACB
302	5578	PRKCA	protein kinase C alpha	PRKCA
303	5579	PRKCB	protein kinase C beta	PRKCB
304	5581	PRKCE	protein kinase C epsilon	PRKCE
305	5586	PKN2	protein kinase N2	PKN2
306	5591	PRKDC	protein kinase, DNA-activated, catalytic subunit	PRKDC
307	5594	MAPK1	mitogen-activated protein kinase 1	MAPK1
308	5596	MAPK4	mitogen-activated protein kinase 4	MAPK4
309	5597	MAPK6	mitogen-activated protein kinase 6	MAPK6
310	5599	MAPK8	mitogen-activated protein kinase 8	MAPK8
311	5608	MAP2K6	mitogen-activated protein kinase kinase 6	MAP2K6
312	5621	PRNP	prion protein (Kanno blood group)	PRNP
313	5629	PROX1	prospero homeobox 1	PROX1
314	54790	TET2	tet methylcytosine dioxygenase 2	TET2
315	54799	MBTD1	mbt domain containing 1	MBTD1
316	54801	HAUS6	HAUS augmin like complex subunit 6	HAUS6
317	54821	ERCC6L	ERCC excision repair 6 like, spindle assembly checkpoint helicase	ERCC6L
318	54875	CNTLN	centlein	CNTLN
319	5727	PTCH1	patched 1	PTCH1
320	5728	PTEN	phosphatase and tensin homolog	PTEN
321	54891	INO80D	INO80 complex subunit D	INO80D
322	54892	NCAPG2	non-SMC condensin II complex subunit G2	NCAPG2
323	5753	PTK6	protein tyrosine kinase 6	PTK6
324	54908	SPDL1	spindle apparatus coiled-coil protein 1	SPDL1
325	54921	CHTF8	chromosome transmission fidelity factor 8	CHTF8
326	5774	PTPN3	protein tyrosine phosphatase non-receptor type 3	PTPN3
327	54930	HAUS4	HAUS augmin like complex subunit 4	HAUS4
328	5781	PTPN11	protein tyrosine phosphatase non-receptor type 11	PTPN11
329	153241	CEP120	centrosomal protein 120	CEP120
330	5796	PTPRK	protein tyrosine phosphatase receptor type K	PTPRK
331	54962	TIPIN	TIMELESS interacting protein	TIPIN
332	5810	RAD1	RAD1 checkpoint DNA exonuclease	RAD1
333	55023	PHIP	pleckstrin homology domain interacting protein	PHIP
334	55031	USP47	ubiquitin specific peptidase 47	USP47
335	5884	RAD17	RAD17 checkpoint clamp loader component	RAD17
336	5885	RAD21	RAD21 cohesin complex component	RAD21
337	5888	RAD51	RAD51 recombinase	RAD51
338	5890	RAD51B	RAD51 paralog B	RAD51B
339	5892	RAD51D	RAD51 paralog D	RAD51D
340	5899	RALB	RAS like proto-oncogene B	RALB
341	55055	ZWILCH	zwilch kinetochore protein	ZWILCH
342	55063	ZCWPW1	zinc finger CW-type and PWWP domain containing 1	ZCWPW1
343	5921	RASA1	RAS p21 protein activator 1	RASA1
344	5925	RB1	RB transcriptional corepressor 1	RB1
345	5928	RBBP4	RB binding protein 4, chromatin remodeling factor	RBBP4
346	5932	RBBP8	RB binding protein 8, endonuclease	RBBP8
347	5933	RBL1	RB transcriptional corepressor like 1	RBL1
348	5934	RBL2	RB transcriptional corepressor like 2	RBL2
349	55106	SLFN12	schlafen family member 12	SLFN12
350	5962	RDX	radixin	RDX
351	55125	CEP192	centrosomal protein 192	CEP192
352	55137	FIGN	fidgetin, microtubule severing factor	FIGN
353	55142	HAUS2	HAUS augmin like complex subunit 2	HAUS2
354	55143	CDCA8	cell division cycle associated 8	CDCA8
355	55145	THAP1	THAP domain containing 1	THAP1
356	5997	RGS2	regulator of G protein signaling 2	RGS2
357	55159	RFWD3	ring finger and WD repeat domain 3	RFWD3
358	6009	RHEB	Ras homolog, mTORC1 binding	RHEB
359	55165	CEP55	centrosomal protein 55	CEP55
360	55166	CENPQ	centromere protein Q	CENPQ
361	55183	RIF1	replication timing regulatory factor 1	RIF1
362	55193	PBRM1	polybromo 1	PBRM1
363	6045	RNF2	ring finger protein 2	RNF2
364	55198	APPL2	adaptor protein, phosphotyrosine interacting with PH domain and leucine zipper 2	APPL2
365	55207	ARL8B	ARF like GTPase 8B	ARL8B
366	55213	RCBTB1	RCC1 and BTB domain containing protein 1	RCBTB1
367	55215	FANCI	FA complementation group I	FANCI
368	55226	NAT10	N-acetyltransferase 10	NAT10
369	6093	ROCK1	Rho associated coiled-coil containing protein kinase 1	ROCK1
370	6117	RPA1	replication protein A1	RPA1
371	6118	RPA2	replication protein A2	RPA2
372	55270	NUDT15	nudix hydrolase 15	NUDT15
373	6119	RPA3	replication protein A3	RPA3
374	55320	MIS18BP1	MIS18 binding protein 1	MIS18BP1
375	55329	MNS1	meiosis specific nuclear structural 1	MNS1
376	6196	RPS6KA2	ribosomal protein S6 kinase A2	RPS6KA2
377	6197	RPS6KA3	ribosomal protein S6 kinase A3	RPS6KA3
378	55355	HJURP	Holliday junction recognition protein	HJURP
379	6240	RRM1	ribonucleotide reductase catalytic subunit M1	RRM1
380	6241	RRM2	ribonucleotide reductase regulatory subunit M2	RRM2
381	6249	CLIP1	CAP-Gly domain containing linker protein 1	CLIP1
382	55512	SMPD3	sphingomyelin phosphodiesterase 3	SMPD3
383	55521	TRIM36	tripartite motif containing 36	TRIM36
384	6386	SDCBP	syndecan binding protein	SDCBP
385	6421	SFPQ	splicing factor proline and glutamine rich	SFPQ
386	6422	SFRP1	secreted frizzled related protein 1	SFRP1
387	203068	TUBB	tubulin beta class I	TUBB
388	6491	STIL	STIL centriolar assembly protein	STIL
389	6498	SKIL	SKI like proto-oncogene	SKIL
390	6502	SKP2	S-phase kinase associated protein 2	SKP2
391	22887	FOXJ3	forkhead box J3	FOXJ3
392	22891	ZNF365	zinc finger protein 365	ZNF365
393	55660	PRPF40A	pre-mRNA processing factor 40 homolog A	PRPF40A
394	22919	MAPRE1	microtubule associated protein RP/EB family member 1	MAPRE1
395	55689	YEATS2	YEATS domain containing 2	YEATS2
396	55706	NDC1	NDC1 transmembrane nucleoporin	NDC1
397	55719	SLF2	SMC5-SMC6 complex localization factor 2	SLF2
398	55726	INTS13	integrator complex subunit 13	INTS13
399	55732	FIRRM	FIGNL1 interacting regulator of recombination and mitosis	C1orf112
400	22974	TPX2	TPX2 microtubule nucleation factor	TPX2
401	22976	PAXIP1	PAX interacting protein 1	PAXIP1
402	6595	SMARCA2	SWI/SNF related BAF chromatin remodeling complex subunit ATPase 2	SMARCA2
403	55749	CCAR1	cell division cycle and apoptosis regulator 1	CCAR1
404	6599	SMARCC1	SWI/SNF related BAF chromatin remodeling complex subunit C1	SMARCC1
405	55752	SEPTIN11	septin 11	SEPTIN11
406	55755	CDK5RAP2	CDK5 regulatory subunit associated protein 2	CDK5RAP2
407	6605	SMARCE1	SWI/SNF related BAF chromatin remodeling complex subunit E1	SMARCE1
408	55763	EXOC1	exocyst complex component 1	EXOC1
409	22995	CEP152	centrosomal protein 152	CEP152
410	55771	PRR11	proline rich 11	PRR11
411	55781	RIOK2	RIO kinase 2	RIOK2
412	23015	GOLGA8A	golgin A8 family member A	GOLGA8A
413	55787	TXLNG	taxilin gamma	TXLNG
414	23032	USP33	ubiquitin specific peptidase 33	USP33
415	6651	SON	SON DNA and RNA binding protein	SON
416	23047	PDS5B	PDS5 cohesin associated factor B	PDS5B
417	23063	WAPL	WAPL cohesin release factor	WAPL
418	55835	CPAP	centrosome assembly and centriole elongation protein	CENPJ
419	6683	SPAST	spastin	SPAST
420	55839	CENPN	centromere protein N	CENPN
421	55844	PPP2R2D	protein phosphatase 2 regulatory subunit Bdelta	PPP2R2D
422	23097	CDK19	cyclin dependent kinase 19	CDK19
423	55872	PBK	PDZ binding kinase	PBK
424	6732	SRPK1	SRSF protein kinase 1	SRPK1
425	6733	SRPK2	SRSF protein kinase 2	SRPK2
426	23122	CLASP2	cytoplasmic linker associated protein 2	CLASP2
427	23126	POGZ	pogo transposable element derived with ZNF domain	POGZ
428	219736	STOX1	storkhead box 1	STOX1
429	23133	PHF8	PHD finger protein 8	PHF8
430	121441	NEDD1	NEDD1 gamma-tubulin ring complex targeting factor	NEDD1
431	55904	KMT2E	lysine methyltransferase 2E (inactive)	KMT2E
432	23137	SMC5	structural maintenance of chromosomes 5	SMC5
433	219771	CCNY	cyclin Y	CCNY
434	6787	NEK4	NIMA related kinase 4	NEK4
435	23172	ABRAXAS2	abraxas 2, BRISC complex subunit	ABRAXAS2
436	23177	CEP68	centrosomal protein 68	CEP68
437	55958	KLHL9	kelch like family member 9	KLHL9
438	137886	UBXN2B	UBX domain protein 2B	UBXN2B
439	6839	SUV39H1	SUV39H1 histone lysine methyltransferase	SUV39H1
440	23244	PDS5A	PDS5 cohesin associated factor A	PDS5A
441	6867	TACC1	transforming acidic coiled-coil containing protein 1	TACC1
442	6868	ADAM17	ADAM metallopeptidase domain 17	ADAM17
443	6871	TADA2A	transcriptional adaptor 2A	TADA2A
444	6872	TAF1	TATA-box binding protein associated factor 1	TAF1
445	6873	TAF2	TATA-box binding protein associated factor 2	TAF2
446	23304	UBR2	ubiquitin protein ligase E3 component n-recognin 2	UBR2
447	23310	NCAPD3	non-SMC condensin II complex subunit D3	NCAPD3
448	6926	TBX3	T-box transcription factor 3	TBX3
449	6941	TCF19	transcription factor 19	TCF19
450	23326	USP22	ubiquitin specific peptidase 22	USP22
451	23331	TTC28	tetratricopeptide repeat domain 28	TTC28
452	23332	CLASP1	cytoplasmic linker associated protein 1	CLASP1
453	23338	JADE2	jade family PHD finger 2	JADE2
454	23368	PPP1R13B	protein phosphatase 1 regulatory subunit 13B	PPP1R13B
455	23369	PUM2	pumilio RNA binding family member 2	PUM2
456	6990	DYNLT3	dynein light chain Tctex-type 3	DYNLT3
457	23376	UFL1	UFM1 specific ligase 1	UFL1
458	23384	SPECC1L	sperm antigen with calponin homology and coiled-coil domains 1 like	SPECC1L
459	56154	TEX15	testis expressed 15, meiosis and synapsis associated	TEX15
460	7013	TERF1	telomeric repeat binding factor 1	TERF1
461	23397	NCAPH	non-SMC condensin I complex subunit H	NCAPH
462	7014	TERF2	telomeric repeat binding factor 2	TERF2
463	23405	DICER1	dicer 1, ribonuclease III	DICER1
464	7026	NR2F2	nuclear receptor subfamily 2 group F member 2	NR2F2
465	7027	TFDP1	transcription factor Dp-1	TFDP1
466	23411	SIRT1	sirtuin 1	SIRT1
467	23421	ITGB3BP	integrin subunit beta 3 binding protein	ITGB3BP
468	7039	TGFA	transforming growth factor alpha	TGFA
469	7042	TGFB2	transforming growth factor beta 2	TGFB2
470	7046	TGFBR1	transforming growth factor beta receptor 1	TGFBR1
471	220042	DDIAS	DNA damage induced apoptosis suppressor	DDIAS
472	56241	SUSD2	sushi domain containing 2	SUSD2
473	56254	RNF20	ring finger protein 20	RNF20
474	23503	ZFYVE26	zinc finger FYVE-type containing 26	ZFYVE26
475	56288	PARD3	par-3 family cell polarity regulator	PARD3
476	728047	GOLGA8O	golgin A8 family member O	GOLGA8O
477	220134	SKA1	spindle and kinetochore associated complex subunit 1	SKA1
478	7150	TOP1	DNA topoisomerase I	TOP1
479	7153	TOP2A	DNA topoisomerase II alpha	TOP2A
480	7155	TOP2B	DNA topoisomerase II beta	TOP2B
481	7156	TOP3A	DNA topoisomerase III alpha	TOP3A
482	7161	TP73	tumor protein p73	TP73
483	7164	TPD52L1	TPD52 like 1	TPD52L1
484	7175	TPR	translocated promoter region, nuclear basket protein	TPR
485	7182	NR2C2	nuclear receptor subfamily 2 group C member 2	NR2C2
486	23592	LEMD3	LEM domain containing 3	LEMD3
487	252983	STXBP4	syntaxin binding protein 4	STXBP4
488	23607	CD2AP	CD2 associated protein	CD2AP
489	7272	TTK	TTK protein kinase	TTK
490	7319	UBE2A	ubiquitin conjugating enzyme E2 A	UBE2A
491	285955	SPDYE1	speedy/RINGO cell cycle regulator family member E1	SPDYE1
492	7443	VRK1	VRK serine/threonine kinase 1	VRK1
493	7465	WEE1	WEE1 G2 checkpoint kinase	WEE1
494	56624	ASAH2	N-acylsphingosine amidohydrolase 2	ASAH2
495	7474	WNT5A	Wnt family member 5A	WNT5A
496	7486	WRN	WRN RecQ like helicase	WRN
497	7514	XPO1	exportin 1	XPO1
498	7516	XRCC2	X-ray repair cross complementing 2	XRCC2
499	7544	ZFY	zinc finger protein Y-linked	ZFY
500	7564	ZNF16	zinc finger protein 16	ZNF16
501	728498	GOLGA8H	golgin A8 family member H	GOLGA8H
502	286151	FBXO43	F-box protein 43	FBXO43
503	56852	RAD18	RAD18 E3 ubiquitin protein ligase	RAD18
504	56890	MDM1	Mdm1 nuclear protein	MDM1
505	56892	TCIM	transcriptional and immune response regulator	TCIM
506	24137	KIF4A	kinesin family member 4A	KIF4A
507	56907	SPIRE1	spire type actin nucleation factor 1	SPIRE1
508	7756	ZNF207	zinc finger protein 207	ZNF207
509	56916	SMARCAD1	SNF2 related chromatin remodeling ATPase with DExD box 1	SMARCAD1
510	24149	ZNF318	zinc finger protein 318	ZNF318
511	7803	PTP4A1	protein tyrosine phosphatase 4A1	PTP4A1
512	56984	PSMG2	proteasome assembly chaperone 2	PSMG2
513	56992	KIF15	kinesin family member 15	KIF15
514	7840	ALMS1	ALMS1 centrosome and basal body associated protein	ALMS1
515	57018	CCNL1	cyclin L1	CCNL1
516	57082	KNL1	kinetochore scaffold 1	KNL1
517	57092	PCNP	PEST proteolytic signal containing nuclear protein	PCNP
518	7957	EPM2A	EPM2A glucan phosphatase, laforin	EPM2A
519	7976	FZD3	frizzled class receptor 3	FZD3
520	57132	CHMP1B	charged multivesicular body protein 1B	CHMP1B
521	8021	NUP214	nucleoporin 214	NUP214
522	221035	REEP3	receptor accessory protein 3	REEP3
523	8065	CUL5	cullin 5	CUL5
524	8089	YEATS4	YEATS domain containing 4	YEATS4
525	8110	DPF3	double PHD fingers 3	DPF3
526	221150	SKA3	spindle and kinetochore associated complex subunit 3	SKA3
527	57325	KAT14	lysine acetyltransferase 14	KAT14
528	8208	CHAF1B	chromatin assembly factor 1 subunit B	CHAF1B
529	8239	USP9X	ubiquitin specific peptidase 9 X-linked	USP9X
530	8243	SMC1A	structural maintenance of chromosomes 1A	SMC1A
531	57405	SPC25	SPC25 component of NDC80 kinetochore complex	SPC25
532	8289	ARID1A	AT-rich interaction domain 1A	ARID1A
533	8295	TRRAP	transformation/transcription domain associated protein	TRRAP
534	57448	BIRC6	baculoviral IAP repeat containing 6	BIRC6
535	286826	LIN9	lin-9 DREAM MuvB core complex component	LIN9
536	8313	AXIN2	axin 2	AXIN2
537	8317	CDC7	cell division cycle 7	CDC7
538	57492	ARID1B	AT-rich interaction domain 1B	ARID1B
539	57509	MTUS1	microtubule associated scaffold protein 1	MTUS1
540	57519	STARD9	StAR related lipid transfer domain containing 9	STARD9
541	57520	HECW2	HECT, C2 and WW domain containing E3 ubiquitin protein ligase 2	HECW2
542	57531	HACE1	HECT domain and ankyrin repeat containing E3 ubiquitin protein ligase 1	HACE1
543	57542	KLHL42	kelch like family member 42	KLHL42
544	57551	TAOK1	TAO kinase 1	TAOK1
545	57562	CEP126	centrosomal protein 126	CEP126
546	8438	RAD54L	RAD54 like	RAD54L
547	8450	CUL4B	cullin 4B	CUL4B
548	8451	CUL4A	cullin 4A	CUL4A
549	8452	CUL3	cullin 3	CUL3
550	8453	CUL2	cullin 2	CUL2
551	8454	CUL1	cullin 1	CUL1
552	90381	TICRR	TOPBP1 interacting checkpoint and replication regulator	TICRR
553	8462	KLF11	KLF transcription factor 11	KLF11
554	8467	SMARCA5	SNF2 related chromatin remodeling ATPase 5	SMARCA5
555	8481	OFD1	OFD1 centriole and centriolar satellite protein	OFD1
556	57634	EP400	E1A binding protein p400	EP400
557	8493	PPM1D	protein phosphatase, Mg2+/Mn2+ dependent 1D	PPM1D
558	57646	USP28	ubiquitin specific peptidase 28	USP28
559	90417	KNSTRN	kinetochore localized astrin (SPAG5) binding protein	KNSTRN
560	8502	PKP4	plakophilin 4	PKP4
561	57695	USP37	ubiquitin specific peptidase 37	USP37
562	57697	FANCM	FA complementation group M	FANCM
563	8554	PIAS1	protein inhibitor of activated STAT 1	PIAS1
564	8555	CDC14B	cell division cycle 14B	CDC14B
565	8556	CDC14A	cell division cycle 14A	CDC14A
566	8621	CDK13	cyclin dependent kinase 13	CDK13
567	8658	TNKS	tankyrase	TNKS
568	8672	EIF4G3	eukaryotic translation initiation factor 4 gamma 3	EIF4G3
569	8697	CDC23	cell division cycle 23	CDC23
570	90627	STARD13	StAR related lipid transfer domain containing 13	STARD13
571	8780	RIOK3	RIO kinase 3	RIOK3
572	8814	CDKL1	cyclin dependent kinase like 1	CDKL1
573	8826	IQGAP1	IQ motif containing GTPase activating protein 1	IQGAP1
574	8851	CDK5R1	cyclin dependent kinase 5 regulatory subunit 1	CDK5R1
575	8864	PER2	period circadian regulator 2	PER2
576	8883	NAE1	NEDD8 activating enzyme E1 subunit 1	NAE1
577	90806	ANGEL2	angel homolog 2	ANGEL2
578	8899	PRP4K	pre-mRNA processing factor kinase PRP4K	PRPF4B
579	8914	TIMELESS	timeless circadian regulator	TIMELESS
580	8976	WASL	WASP like actin nucleation promoting factor	WASL
581	8999	CDKL2	cyclin dependent kinase like 2	CDKL2
582	9031	BAZ1B	bromodomain adjacent to zinc finger domain 1B	BAZ1B
583	9055	PRC1	protein regulator of cytokinesis 1	PRC1
584	9101	USP8	ubiquitin specific peptidase 8	USP8
585	9113	LATS1	large tumor suppressor kinase 1	LATS1
586	9126	SMC3	structural maintenance of chromosomes 3	SMC3
587	9133	CCNB2	cyclin B2	CCNB2
588	9134	CCNE2	cyclin E2	CCNE2
589	9156	EXO1	exonuclease 1	EXO1
590	9183	ZW10	zw10 kinetochore protein	ZW10
591	9184	BUB3	BUB3 mitotic checkpoint protein	BUB3
592	9236	CCPG1	cell cycle progression 1	CCPG1
593	9319	TRIP13	thyroid hormone receptor interactor 13	TRIP13
594	58480	RHOU	ras homolog family member U	RHOU
595	58490	RPRD1B	regulation of nuclear pre-mRNA domain containing 1B	RPRD1B
596	58493	INIP	INTS3 and NABP interacting protein	INIP
597	9371	KIF3B	kinesin family member 3B	KIF3B
598	25788	RAD54B	RAD54 homolog B	RAD54B
599	25836	NIPBL	NIPBL cohesin loading factor	NIPBL
600	25847	ANAPC13	anaphase promoting complex subunit 13	ANAPC13
601	9475	ROCK2	Rho associated coiled-coil containing protein kinase 2	ROCK2
602	9493	KIF23	kinesin family member 23	KIF23
603	25879	DCAF13	DDB1 and CUL4 associated factor 13	DCAF13
604	25896	INTS7	integrator complex subunit 7	INTS7
605	9525	VPS4B	vacuolar protein sorting 4 homolog B	VPS4B
606	25909	AHCTF1	AT-hook containing transcription factor 1	AHCTF1
607	25914	RTTN	rotatin	RTTN
608	140609	NEK7	NIMA related kinase 7	NEK7
609	25936	NSL1	NSL1 component of MIS12 kinetochore complex	NSL1
610	25942	SIN3A	SIN3 transcription regulator family member A	SIN3A
611	25949	SYF2	SYF2 pre-mRNA splicing factor	SYF2
612	25959	KANK2	KN motif and ankyrin repeat domains 2	KANK2
613	9575	CLOCK	clock circadian regulator	CLOCK
614	9577	BABAM2	BRISC and BRCA1 A complex member 2	BABAM2
615	9585	KIF20B	kinesin family member 20B	KIF20B
616	9589	WTAP	WT1 associated protein	WTAP
617	25978	CHMP2B	charged multivesicular body protein 2B	CHMP2B
618	9611	NCOR1	nuclear receptor corepressor 1	NCOR1
619	26005	C2CD3	C2 domain containing 3 centriole elongation regulator	C2CD3
620	26009	ZZZ3	zinc finger ZZ-type containing 3	ZZZ3
621	140710	MTCL2	microtubule crosslinking factor 2	SOGA1
622	9656	MDC1	mediator of DNA damage checkpoint 1	MDC1
623	9659	PDE4DIP	phosphodiesterase 4D interacting protein	PDE4DIP
624	9662	CEP135	centrosomal protein 135	CEP135
625	9665	MARF1	meiosis regulator and mRNA stability factor 1	MARF1
626	26054	SENP6	SUMO specific peptidase 6	SENP6
627	26057	ANKRD17	ankyrin repeat domain 17	ANKRD17
628	26058	GIGYF2	GRB10 interacting GYF protein 2	GIGYF2
629	9675	TTI1	TELO2 interacting protein 1	TTI1
630	26060	APPL1	adaptor protein, phosphotyrosine interacting with PH domain and leucine zipper 1	APPL1
631	26065	LSM14A	LSM14A mRNA processing body assembly factor	LSM14A
632	91607	SLFN11	schlafen family member 11	SLFN11
633	9698	PUM1	pumilio RNA binding family member 1	PUM1
634	9700	ESPL1	extra spindle pole bodies like 1, separase	ESPL1
635	9724	UTP14C	UTP14C small subunit processome component	UTP14C
636	9735	KNTC1	kinetochore associated 1	KNTC1
637	26122	EPC2	enhancer of polycomb homolog 2	EPC2
638	9738	CCP110	centriolar coiled-coil protein 110	CCP110
639	91687	CENPL	centromere protein L	CENPL
640	9767	JADE3	jade family PHD finger 3	JADE3
641	9787	DLGAP5	DLG associated protein 5	DLGAP5
642	9793	CKAP5	cytoskeleton associated protein 5	CKAP5
643	9821	RB1CC1	RB1 inducible coiled-coil 1	RB1CC1
644	9833	MELK	maternal embryonic leucine zipper kinase	MELK
645	91754	NEK9	NIMA related kinase 9	NEK9
646	9837	GINS1	GINS complex subunit 1	GINS1
647	91768	CABLES1	Cdk5 and Abl enzyme substrate 1	CABLES1
648	9851	KIAA0753	KIAA0753	KIAA0753
649	157313	CDCA2	cell division cycle associated 2	CDCA2
650	9874	TLK1	tousled like kinase 1	TLK1
651	26271	FBXO5	F-box protein 5	FBXO5
652	26272	FBXO4	F-box protein 4	FBXO4
653	9897	WASHC5	WASH complex subunit 5	WASHC5
654	9918	NCAPD2	non-SMC condensin I complex subunit D2	NCAPD2
655	9928	KIF14	kinesin family member 14	KIF14
656	9937	DCLRE1A	DNA cross-link repair 1A	DCLRE1A
657	9988	DMTF1	cyclin D binding myb like transcription factor 1	DMTF1
658	9994	CASP8AP2	caspase 8 associated protein 2	CASP8AP2
659	10015	PDCD6IP	programmed cell death 6 interacting protein	PDCD6IP
660	10018	BCL2L11	BCL2 like 11	BCL2L11
661	10040	TOM1L1	target of myb1 like 1 membrane trafficking protein	TOM1L1
662	10051	SMC4	structural maintenance of chromosomes 4	SMC4
663	10097	ACTR2	actin related protein 2	ACTR2
664	10106	CTDSP2	CTD small phosphatase 2	CTDSP2
665	10111	RAD50	RAD50 double strand break repair protein	RAD50
666	10112	KIF20A	kinesin family member 20A	KIF20A
667	157570	ESCO2	establishment of sister chromatid cohesion N-acetyltransferase 2	ESCO2
668	10116	FEM1B	fem-1 homolog B	FEM1B
669	26524	LATS2	large tumor suppressor kinase 2	LATS2
670	10179	RBM7	RNA binding motif protein 7	RBM7
671	26586	CKAP2	cytoskeleton associated protein 2	CKAP2
672	10217	CTDSPL	CTD small phosphatase like	CTDSPL
673	256006	ANKRD31	ankyrin repeat domain 31	ANKRD31
674	10252	SPRY1	sprouty RTK signaling antagonist 1	SPRY1
675	10269	ZMPSTE24	zinc metallopeptidase STE24	ZMPSTE24
676	10274	STAG1	STAG1 cohesin complex component	STAG1
677	10307	APBB3	amyloid beta precursor protein binding family B member 3	APBB3
678	10320	IKZF1	IKAROS family zinc finger 1	IKZF1
679	157777	MCMDC2	minichromosome maintenance domain containing 2	MCMDC2
680	256126	SYCE2	synaptonemal complex central element protein 2	SYCE2
681	10376	TUBA1B	tubulin alpha 1b	TUBA1B
682	10388	SYCP2	synaptonemal complex protein 2	SYCP2
683	10393	ANAPC10	anaphase promoting complex subunit 10	ANAPC10
684	10403	NDC80	NDC80 kinetochore complex component	NDC80
685	92335	STRADA	STE20 related adaptor alpha	STRADA
686	10426	TUBGCP3	tubulin gamma complex component 3	TUBGCP3
687	10464	PIBF1	progesterone immunomodulatory binding factor 1	PIBF1
688	10527	IPO7	importin 7	IPO7
689	26959	HBP1	HMG-box transcription factor 1	HBP1
690	10592	SMC2	structural maintenance of chromosomes 2	SMC2
691	10600	USP16	ubiquitin specific peptidase 16	USP16
692	10615	SPAG5	sperm associated antigen 5	SPAG5
693	10628	TXNIP	thioredoxin interacting protein	TXNIP
694	10635	RAD51AP1	RAD51 associated protein 1	RAD51AP1
695	10640	EXOC5	exocyst complex component 5	EXOC5
696	27030	MLH3	mutL homolog 3	MLH3
697	10657	KHDRBS1	KH RNA binding domain containing, signal transduction associated 1	KHDRBS1
698	10664	CTCF	CCCTC-binding factor	CTCF
699	10668	CGRRF1	cell growth regulator with ring finger domain 1	CGRRF1
700	27085	MTBP	MDM2 binding protein	MTBP
701	10733	PLK4	polo like kinase 4	PLK4
702	10735	STAG2	STAG2 cohesin complex component	STAG2
703	10776	ARPP19	cAMP regulated phosphoprotein 19	ARPP19
704	10788	IQGAP2	IQ motif containing GTPase activating protein 2	IQGAP2
705	10795	ZNF268	zinc finger protein 268	ZNF268
706	27229	TUBGCP4	tubulin gamma complex component 4	TUBGCP4
707	10910	SUGT1	SGT1 homolog, MIS12 kinetochore complex assembly cochaperone	SUGT1
708	10926	DBF4	DBF4-CDC7 kinase regulatory subunit	DBF4
709	10927	SPIN1	spindlin 1	SPIN1
710	158401	SHOC1	shortage in chiasmata 1	SHOC1
711	10971	YWHAQ	tyrosine 3-monooxygenase/tryptophan 5-monooxygenase activation protein theta	YWHAQ
712	10982	MAPRE2	microtubule associated protein RP/EB family member 2	MAPRE2
713	10983	CCNI	cyclin I	CCNI
714	11004	KIF2C	kinesin family member 2C	KIF2C
715	11011	TLK2	tousled like kinase 2	TLK2
716	11022	TDRKH	tudor and KH domain containing	TDRKH
717	11034	DSTN	destrin, actin depolymerizing factor	DSTN
718	11044	TENT4A	terminal nucleotidyltransferase 4A	TENT4A
719	27436	EML4	EMAP like 4	EML4
720	11064	CNTRL	centriolin	CNTRL
721	11073	TOPBP1	DNA topoisomerase II binding protein 1	TOPBP1
722	11077	HSF2BP	heat shock transcription factor 2 binding protein	HSF2BP
723	11104	KATNA1	katanin catalytic subunit A1	KATNA1
724	11107	PRDM5	PR/SET domain 5	PRDM5
725	11113	CIT	citron rho-interacting serine/threonine kinase	CIT
726	11127	KIF3A	kinesin family member 3A	KIF3A
727	11130	ZWINT	ZW10 interacting kinetochore protein	ZWINT
728	11143	KAT7	lysine acetyltransferase 7	KAT7
729	11144	DMC1	DNA meiotic recombinase 1	DMC1
730	11169	WDHD1	WD repeat and HMG-box DNA binding protein 1	WDHD1
731	11190	CEP250	centrosomal protein 250	CEP250
732	60412	EXOC4	exocyst complex component 4	EXOC4
733	11319	ECD	ecdysoneless cell cycle regulator	ECD
734	11339	OIP5	Opa interacting protein 5	OIP5
735	60561	RINT1	RAD50 interactor 1	RINT1
736	93487	MAPK1IP1L	mitogen-activated protein kinase 1 interacting protein 1 like	MAPK1IP1L
737	126731	CCSAP	centriole, cilia and spindle associated protein	CCSAP
738	93973	ACTR8	actin related protein 8	ACTR8
739	100526767	RNF103-CHMP3	RNF103-CHMP3 readthrough	RNF103-CHMP3
740	94241	TP53INP1	tumor protein p53 inducible nuclear protein 1	TP53INP1
741	192670	AGO4	argonaute RISC component 4	AGO4
742	28985	MCTS1	MCTS1 re-initiation and release factor	MCTS1
743	28996	HIPK2	homeodomain interacting protein kinase 2	HIPK2
744	143689	PIWIL4	piwi like RNA-mediated gene silencing 4	PIWIL4
745	29072	SETD2	SET domain containing 2, histone lysine methyltransferase	SETD2
746	29117	BRD7	bromodomain containing 7	BRD7
747	29127	RACGAP1	Rac GTPase activating protein 1	RACGAP1
748	29128	UHRF1	ubiquitin like with PHD and ring finger domains 1	UHRF1
749	127933	UHMK1	U2AF homology motif kinase 1	UHMK1
750	144455	E2F7	E2F transcription factor 7	E2F7
751	29766	TMOD3	tropomodulin 3	TMOD3
752	128153	SPATA17	spermatogenesis associated 17	SPATA17
753	79003	MIS12	MIS12 kinetochore complex component	MIS12
754	79027	ZNF655	zinc finger protein 655	ZNF655
755	259266	ASPM	assembly factor for spindle microtubules	ASPM
756	29899	GPSM2	G protein signaling modulator 2	GPSM2
757	79075	DSCC1	DNA replication and sister chromatid cohesion 1	DSCC1
758	128239	IQGAP3	IQ motif containing GTPase activating protein 3	IQGAP3
759	29945	ANAPC4	anaphase promoting complex subunit 4	ANAPC4
760	79173	BRME1	break repair meiotic recombinase recruitment factor 1	BRME1
761	79184	BRCC3	BRCA1/BRCA2-containing complex subunit 3	BRCC3
762	79441	HAUS3	HAUS augmin like complex subunit 3	HAUS3
763	79447	PAGR1	PAXIP1 associated glutamate rich protein 1	PAGR1
764	79541	OR2A4	olfactory receptor family 2 subfamily A member 4	OR2A4
765	79577	CDC73	cell division cycle 73	CDC73
766	79598	CEP97	centrosomal protein 97	CEP97
767	79621	RNASEH2B	ribonuclease H2 subunit B	RNASEH2B
768	653073	GOLGA8J	golgin A8 family member J	GOLGA8J
769	79677	SMC6	structural maintenance of chromosomes 6	SMC6
770	79682	CENPU	centromere protein U	CENPU
771	653125	GOLGA8K	golgin A8 family member K	GOLGA8K
772	440145	MZT1	mitotic spindle organizing protein 1	MZT1
773	79723	SUV39H2	SUV39H2 histone lysine methyltransferase	SUV39H2
774	79733	E2F8	E2F transcription factor 8	E2F8
775	440270	GOLGA8B	golgin A8 family member B	GOLGA8B
776	79839	CCDC102B	coiled-coil domain containing 102B	CCDC102B
777	79848	CSPP1	centrosome and spindle pole associated protein 1	CSPP1
778	79866	BORA	BORA aurora kinase A activator	BORA
779	79884	MAP9	microtubule associated protein 9	MAP9
780	79892	MCMBP	minichromosome maintenance complex binding protein	MCMBP
781	79913	ACTR5	actin related protein 5	ACTR5
782	79915	ATAD5	ATPase family AAA domain containing 5	ATAD5
783	79959	CEP76	centrosomal protein 76	CEP76
784	79968	WDR76	WD repeat domain 76	WDR76
785	79980	DSN1	DSN1 component of MIS12 kinetochore complex	DSN1
786	30849	PIK3R4	phosphoinositide-3-kinase regulatory subunit 4	PIK3R4
787	80010	RMI1	RecQ mediated genome instability 1	RMI1
788	80139	ZNF703	zinc finger protein 703	ZNF703
789	80169	CTC1	CST telomere replication complex component 1	CTC1
790	80179	MYO19	myosin XIX	MYO19
791	80218	NAA50	N-alpha-acetyltransferase 50, NatE catalytic subunit	NAA50
792	80254	CEP63	centrosomal protein 63	CEP63
793	653720	GOLGA8M	golgin A8 family member M	GOLGA8M
794	80314	EPC1	enhancer of polycomb homolog 1	EPC1
795	63967	CLSPN	claspin	CLSPN
796	162282	ANKFN1	ankyrin repeat and fibronectin type III domain containing 1	ANKFN1
797	113130	CDCA5	cell division cycle associated 5	CDCA5
798	63979	FIGNL1	fidgetin like 1	FIGNL1
799	64105	CENPK	centromere protein K	CENPK
800	64151	NCAPG	non-SMC condensin I complex subunit G	NCAPG
801	64282	TENT4B	terminal nucleotidyltransferase 4B	TENT4B
802	64343	AZI2	5-azacytidine induced 2	AZI2
803	80817	CEP44	centrosomal protein 44	CEP44
804	64682	ANAPC1	anaphase promoting complex subunit 1	ANAPC1
805	64769	MEAF6	MYST/Esa1 associated factor 6	MEAF6
806	64793	CEP85	centrosomal protein 85	CEP85
807	64848	YTHDC2	YTH N6-methyladenosine RNA binding protein C2	YTHDC2
808	64946	CENPH	centromere protein H	CENPH
809	146956	EME1	essential meiotic structure-specific endonuclease 1	EME1
810	261726	TIPRL	TOR signaling pathway regulator	TIPRL
811	65125	WNK1	WNK lysine deficient protein kinase 1	WNK1
812	114327	EFHC1	EF-hand domain containing 1	EFHC1
813	81610	FAM83D	family with sequence similarity 83 member D	FAM83D
814	81624	DIAPH3	diaphanous related formin 3	DIAPH3
815	196528	ARID2	AT-rich interaction domain 2	ARID2
816	163786	SASS6	SAS-6 centriolar assembly protein	SASS6
